# Supplementary material for: Theragnostic chromosomal rearrangements in treatment‐naive pancreatic ductal adenocarcinomas obtained via endoscopic ultrasound
Source: J Cell Mol Med. 2021 Mar 11;25(8):4110–23. doi: 10.1111/jcmm.16381 (PMC8051743; doi:10.1111/jcmm.16381)
Supplement: Supplementary file 1 — Table S1‐S6 [file JCMM-25-4110-s002.xlsx]

## Sheet: Supplemental Table 1
Supplemental Table 1:		Brief Patient Demographics
Case	PANC01	PANC04	PANC07	PANC08	PANC09	PANC10	PANC11	PANC12	PANC15	PANC16	PANC17	PANC18
Type	PDAC	PDAC	PDAC	PDAC	PDAC	pNET	PDAC	PDAC	PDAC	PDAC	PDAC	PDAC
Age	62	67	80	67	70	69	67	56	69	82	46	81
Gender	m	f	m	f	f	m	f	m	m	f	m	f
Ca19-9 Level	600	849	354	20	2000	5	1261	20	131	22	20860	10533
Location	uncinate	head	body	body	head	body	head	tail	head	head	head	head
EUS Size	44x33	22x15	38	25x22	45	39x29	30x28	30	24x22	28x28	50x40	45x33
AJCC Stage	III	III	IV	III	IV	IIA	IV	1B	III	IV	III	IV
Neoadjuvant Therapy	yes	yes	palliative	yes	palliative	yes	palliative	no	yes	no	yes	no
Surgical Stage	NA	ypT0N0	NA	ypT0N0	NA	4.22.2019	NA	pT4N0	ypT2N0	NA	ypT0N0	NA
Mortality	yes	no	no	no	yes	no	no	no	no	yes	no	yes
Follow up Duration (months)	21	54.75	48.8333	51	12.5833	51.0833	1.16667	47.8333	46	4.66667	39.75	9.91667
FNA/FNB	echotip	shark core	echotip	echotip	echotip	shark core	shark core	shark core	shark core	shark core	shark core	shark core
N=12 solid pancreas mass (n=11 PDAC and n=1 pNET)
Male 6 (50%); Age median 68 years (IQR 64.5-75)
Ca19-9 at diagnosis: 477 U/ml (IQR 21-1630.5)
Location: Pancreas head 8/12 (66%) and long axis size 34mm (IQR 26.5-44.5mm)
Clinical Disease Stage at diagnosis:	Resectable (n=1;8.3%), locally advanced (n=6;50%); metastatic disease (n=5;41.7%)
	AJCC disease stage based upon EUS findings: IB (1;8.3%); IIA (1;8.3%); III (5;41.7%); IV (5;41.7%)
Treatment:	Chemotherapy: no therapy (n=3;25%); neoadjuvant therapy (n=6;50%); and palliative therapy (n=3;25%)
	Surgery: 6 (50%) thus far had surgery; 3 of 5 complete pathologic response to treatment
Disease progression:	n=5 (41.7%); all to liver
Mortality:	n=4 (33%) as of today 4.5.2020 @ 10.1 (5.4-17.2) months
Overall follow duration (from EUS diagnosis to last chart rv): median (IQR): 42.9 (10.6-50.5) months

## Sheet: Supplemental Table 2
Supplemental Table 2: MPseq Data
Sample	Total Fragments	Mapped Fragments	Replicate Fragments	Unique Fragments	Unmapped Percent	Replicate Percent	Mean Fragment SIze	Mode Fragment SIze	Mean Bridged Coverage	Mode Bridged Coverage	Mean Base Coverage	Mode Base Coverage	Read Length	Junctions Reported
PANC01	124555713	122653415	26113331	96540084	1.53	20.97	2774	4560	80	82	8	9	151	20
PANC04	105855246	104644328	17171224	87473104	1.14	16.22	2404	3628	61	62	7	8	151	31
PANC07	108209680	107050271	18355793	88694478	1.07	16.96	2801	3844	66	68	7	9	151	20
PANC08	114805590	113744020	13959775	99784245	0.92	12.16	2810	3732	76	74	8	9	151	76
PANC09	99035211	93742729	10507133	83235596	5.34	10.61	2861	3820	67	65	7	8	151	124
PANC10	116330603	115089293	13593950	101495343	1.07	11.69	2676	3597	54	73	7	10	151	24
PANC11	113239134	111931342	15596453	96334889	1.15	13.77	2525	3189	62	62	8	9	151	2
PANC12	112086120	110973627	15686826	95286801	0.99	14	2815	3764	76	73	8	9	151	37
PANC15	113045400	112017430	16179575	95837855	0.91	14.31	2800	3513	69	68	8	9	151	22
PANC16	109365728	108330794	12778752	95552042	0.95	11.68	2827	3900	65	73	7	9	151	52
PANC17	119469247	118253936	17118028	101135908	1.02	14.33	2806	3929	82	80	9	10	151	70
PANC18	99516350	98596309	12935867	85660442	0.92	13	2755	3746	56	67	7	8	151	73
Average	1.11293e+08	1.09752e+08	1.58331e+07	9.39192e+07	1.4175	14.1417	2737.83	3768.5	67.8333	70.5833	7.58333	8.91667	151	45.9167

## Sheet: Supplemental Table 3
Supplemental Table 3: MPseq DNA Junctions
Case	Number of Associates	Chromosome A	Chromosome B	Position A	Position B	Span	Locus A	Locus B	Gene A	Gene B	Predicted Fusion?	Sample Read A	Sample Read B	.
PANC_001_MP	5	12	12	4267855	4418270	150415	12p13.32	12p13.32	CCND2-AS1	no_gene	NO	AAAAATTCTGGTGAGGATAGTCTTGACATTTTACAAAGAATTTACATCCCTAAAGTGCTTACCTTAACCCCCACCACTTAACCGCCGGCTCTGAAGGCGAAGCTAACTGTAAAGGACATTTCGCTTTCTTAGTTTTTCAAACACCTCCGTT	CCCTTTTTTCTCTACAGCTACGGCATTATATTACTTTTTTAAGTGATCTGTGTAGGTCCTATTATATTGACCATCAGTTTCTCTTTAAATAGTAGAGGTCGTGTTATAACATATTTGTTATTAATAGTGCAGTTTGCGGTGACGGGGCGCG	.
PANC_001_MP	4	5	5	12053259	24524163	12470904	5p15.2	5p14.2	no_gene	CDH10	NO	TTTTTTCTTTTCCTTCTCTTATTTCTCCCAATCTATTTATCCCAGTGTGTTTTCTCTCTTCCTTCCTCTTGACATTTTAAGTTCCTTCCTTTTCCATTCTTTCTCTCTGCTTCTTACTTTGTTTCTGGCAAATTACACAGTTATCTTCCTA	CAGAAAACAAAATTAGGAAAAAAAAAAAAAGGTATAATTCAAAATTGAAAAGTGAATATAAATATATTAAAAGTATGAAACAGTGATTCATTCACACTTTCTAATTTATTTATAAGATGAGTCTGTTGAATAGAAGTATCCTACTTTGTCA	.
PANC_001_MP	31	17	23	82463154	1136897	NA	17q25.3	Xp22.33	NARF	no_gene	NO	TGGTAGTCTGTGACAGCAGCCTGAAATGGACTAAGACACCTCATAAGAAAGAATACTCTGAAGCTTACAGGAGTAATGTCAATAAATTACAGAAGCTCCTCAGGTAGTCCATGCATTCGTTTTTCTTTAAAACTTGATTTGACAGGAGACG	TTGAGACAGAGTGTCACTCTGTCGCCCAGGCTGGAGTGCAGTGGTGTAGATCCGGGTGGCCGCCGCATCATTAAAACAAAAACACGCCATTGTCCTGCCTCAGCCTCCCGAGTAGCTGGGACCACAGGCGCCCGCCACCACGCCCGGCTAA	.
PANC_001_MP	3	9	9	99050866	99290644	239778	9q22.33	9q22.33	COL15A1	no_gene	NO	GCCCAGACATCTGGCTAAGTCTAAACGTTGAGGCATCCAAGTCTGCAGCTCAGGGCCTGGGAACTCTGGCCTAGAGGGCAGGACCCACCTATGTCAGGTGACTAACGGGCTCCAGGCTCTACATGGAGACAACAGCAACCCAGTATGTGCT	CTGGGAATTGAAGATGTTGGTTCCCCCCAAACTTTTCTGCAGGCCTAGTATCTGCCAGGCTGTGTGTTGGGAAAGGATGAAGTAGACCCAGCTCCTAGTGATGCTAAGTGAAACCCCAGGGTGATGGTTGATACTGAGTGTCACCTTGATT	.
PANC_001_MP	4	3	12	171822259	55947047	NA	3q26.31	12q13.2	no_gene	DGKA	NO	AAAAAGACCTTTACTAGCTGATGGAAATGCTAGGAATGAGGATGGGGAGAAGGCAGAAAGAACAAGCTTTAGAAGTAGCATGGCATATCAGTGAACTTCAATTGAATCAAAGCAACATTTGTAAAGGACATGGAGCTTGCGGGTCCGGATT	GCGATCTCGGCTCATTGCAACCTCCACCTCCCGGGTTCAAGCGATTCTCCTGCCTCAGCCTCCCGAGTAGCTGGAATTACAGGCATGTGCCACCACGCCCAGCTAATTTTGTATTTTTAGTAGAGATGGGGTTTCTCCGTGTTGGTCAGGC	.
PANC_001_MP	3	9	9	19690177	24345095	4654918	9p22.1	9p21.3	SLC24A2	no_gene	NO	TCCTCGTGAAGCCGAGGGTGGGATCCATCCCCTACTAAATCAAACGGACCCACAGTAGGAGAAAGGGTGTATTAGTCAGAGCTCTCCAGAGAAATAGAACCAATAGGAGAAGTGTGTGTGCTGTCTCTTATACACATCTAGATGTGTATAA	ATTTTGGAGATGAAAGAGAATGCAAAGGGATTTCCATATTTGTCCAAAACCAGGGAGGGTGGAGGTGTTGGGGGATAATGGATGAAACTCACTTTTACTGAGTAGCTGCTATGTTCCAAGTATTTTGCTACTTAATAAGTGCTACTGATGA	.
PANC_001_MP	10	4	5	67594923	39793704	NA	4q13.2	5p13.1	STAP1	no_gene	NO	ACCGATACAAGCTTTTTGTGTGTGTGCATGTGTGTGATTGGGAAGTATTTTCTTAGTGGGTGATTTGTCTTTTCATTTTTTTAACAGTGTCTTTAGGAGAGCAGAAGTTTTAAATTTTGCTTCTGTAGATTGTACTTTGGTGTTATACCTG	AAGCCGCTGATATTTGTTTAGAGTTTTTAGGCCAACCAATTTAAATGGATACTTAATTGAAAAGTACAATTATTTCTATGGCTTGGCAGAAAGCAATCTTAGAGCTCATTAAGAATTGAATGTCAAAGGAGAGGTAGGTGGGCAGATCACT	.
PANC_001_MP	3	2	2	237577589	237792688	215099	2q37.3	2q37.3	RAB17	no_gene	NO	CTAGGACACACATCAGATCCTTCACCCTGACCAGGCCCAGGAGACTGCCAGCCACGGGGTATTTCAGGTCAGGCCTCGAGCTCCTGAATCTCCCACGCCTAGCTGTCCTCAAAGGACCACTTTGTGCAAGAGAGTCTGGGGGACTGGCCAC	GAAAGTTTGCGAATCAACCCTTCTGCTTCTACCTTCATATATTTGGATAAACCAGCTCCAGAGAGAGAAGAACATAGGGCTCTAAAAGTAGGAAAAATGGTGGAACAAAGAAACCTTGATGAAGAGGGTAAGGCATGAGTGGTTCAGTGAA	.
PANC_001_MP	14	1	14	181292734	22639581	NA	1q25.3	14q11.2	no_gene	no_gene	NO	AGTAAAATGAGCCTTTAATATTTCTTTTTCTTCTTTAGCTTTTGTGATTATTTATAATCATATATACGTGTATATACATGTATATACACGTATATATGATTATAAATGATTATAAATTATATATGTATATATGTATATTTGCATGTATGTA	AACCCTGAGTGGACACAGCACATGTTTCAGAGAGCACCGGGTTGGGGGTAAGGTCACAGATCAACAGGATCCCAAGGCAGAGGAATTTTTCTTAGTACAGAACAAAATGAAAAGTCTCCCATGTCTACTTCCTTCTACACAGACACGGCAA	.
PANC_001_MP	4	5	5	2670876	4739979	2069103	5p15.33	5p15.32	no_gene	no_gene	NO	TCCACTGCAAGTGGAGTCCTAGACGGCGGTGGGCAGCCAGTAGTCACTAAAGAGTCTGACACGACATGTCACAAGCCCTGCCCGGAACCCTGTTCCCACAAATGGTGGGGAAGGACCACCCCTGGTGCTGTCTCTTATACACATCTAGATG	CAATTAAAAAGGGATAGTGTCTCTTAATCACAGGGCTTTTCCTATCTATTTTTTCCAGTAGTTACTTTAAAACTGCTAACTTGAAATCACAGCCCTGTGCTGTCTTCAGAAGTTCACTCAATCAAAAGCCAAGTGCTGAGTAATCAAAGAT	.
PANC_001_MP	8	9	9	135155267	135616283	461016	9q34.3	9q34.3	no_gene	no_gene	NO	GGAAGCAGACTCAGCTGCTCACATCTTTTGTCTTTTACCCTTTCCCCTTCCAACAGCCTAGAATGTGAATGATGTCCGGGGCACTGCAGCTGTTCTGTGGCCATGAGGCTGAGAGTGGGACGATGAAGGAGCCTGCATCCATATTGTTCCT	TCCCCAGACTCAAGGGCAGCCTCGTCCTGGCACAGGCACCAGGGTCATGCAGCCAGGAGGTGGCGATGCCCAGGGGGTGCTGGGGATGGGACTGGAGTGACGAAGTGGAGTCTTCCTCACTTCTGGGATGACACCAAGCCTCCTGGAACAG	.
PANC_001_MP	9	11	11	65738563	65830779	92216	11q13.1	11q13.1	no_gene	no_gene	NO	TTGTTGCTTTTTGTAGCTTCCTCCTAATGTCAGGGGCAACTTGAGTAATAAAATGCATAACCAGAAGAGCTGTCTCTTATACACATCTAGATGTGTATAAGAGACAGACTATGTGCTGGTTACACACTGGACTAGAGAGGGTAACCAGACT	CCCATTTTCTCTGGCCTTACTAGAGGATGTTAGACCTTGAATTATAGCTGTTATCTTTTTTTCTTTTTTTGCCCGTCTCTTTTTATTGTATTCTCTGGTCAATTTCATTAACTTTAAAACAATTGTTGTATAGTAGATGTTCGTCTTTTGG	.
PANC_001_MP	6	11	12	64173044	41985350	NA	11q13.1	12q12	no_gene	no_gene	NO	CGGAGTCTCGTTCACTCAGTGCTCAATGGTGCCCAGGCTGGAGTGCAGTGGCGTGATCTCGGCTCACTACAACCTACACCTCCCAGCCGCCTGCCTTGGCCTCCCAAAATGCCGAGATTGCAGCCTCTGCCCGGCCGCCACCCCGTCTGGG	TGATGGGGATAGCATTGAATCTATGAAGTATTTTGGGCAGTATGGCCATTTTCATGATATTGAATAAGCTGGTTGTTCTTCAAACAAATGAATACATAAGGGGTATGTTAACCAGAGATGTCCTTGTTCAAACCTCCTCTGGAGCAGGGAT	.
PANC_001_MP	5	12	12	24259898	24843385	583487	12p12.1	12p12.1	SOX5	BCAT1	NO	CATTATTTACAGAAAAGTCATCTTGAAGAAGTTTGATGCTGGATTTGATTTTGAAAGACGAATTGGAGATTAAGAAGTGGTAATAAGCTGTCTCTTATACACATCTAGATGTGTATAAGAGACAGGTGTCACCCAGGCTGGAGTGCAGTGG	CTGAGGTCAGGAGTTCGAGACCAGCCCGGCCAACATGGTGAAACCATGTCTCTACTGAAAATACAAGAATTAGCTGGGCGTGGTGGTGGGTGCCTATAATCTCAGCTGCTAGGGAGGCTGAGGGAGGAGAATCATTTTAACTCGGGAGGCA	.
PANC_001_MP	6	12	12	34234622	34475929	241307	12p11.1	12p11.1	no_gene	no_gene	NO	CTGTGTGTACATGAATGCTGACAAGCACTGATGTGGAGATCATCTGAGGAAGACCCAGGTTCAGGTGGGCTGCTGCTCTGAAAAGCAAGAGTGGGGAGAAACGCTGGGGCAAGGAAGAGCAGGTGGTGCTAGAGTCTGGTCGCTATGGGGA	TGGACATTTTGTAGCTCATTGAGGCCAATGGTGAAAAAGCAAATATCCCAGGATAAGAAGTAAAACGAAGCTATCTGATTAAATGCTTGGTGATATGTGCATTCATCTTGCAGAGTTAAAATATGCTTCTCTTTCAGCAATTTGGAAACAC	.
PANC_001_MP	5	15	15	90433481	90488262	54781	15q26.1	15q26.1	IQGAP1	IQGAP1	NO	GAGATTTTCCAAGTAGTACTTTTTATTCTGTATTATAGCACTTTATTCCTTGCAATTCTTATGATGAAATGTCTGTTCACCCTAATGAAGTTATTTGCTGAATGCCACCGATGTTTTCTAAGAATGCCACCGATGTTTTCTAACTGTCCAT	AAAAATACAACAATACAAAATAATACAAATTTTAAAAATACAGTAACAACTATTTACACAGCATTTATATTGTAGTAGGTATTATAAGTAGTCTAGAGATGATTTAAAGTATATGGGAGAACGTAAGTATATGCAAATACTACAACATTTT	.
PANC_001_MP	29	17	23	82432906	1197469	NA	17q25.3	Xp22.33	HEXD	CRLF2	NO	AAATACAAAAATTAGCCAGGTGTGGTGGCGGGCGCCTGTAGTCCCAGCTACTCGGGAGGCTGAGGCAGGAGAATGGTGTGAACCTGGGAGGCAGAGCTTGTAGTGAGCCGAGATCATGCCACTGCACCTGTCTCTTATACACATCTAGATG	ATGGTCTCGATCTCCTGACCTTGTGATCCGCCCGCCTCGGCCTCCCAAAGTGCTGGGATTAAAGGCGTGAGCCACCGCGCCCGGCCTTTGACGTATGTTTTCAGGGGGCATGATTTAAGGAGCACAGCCACCAACACACGAAAGCAAGCTC	.
PANC_001_MP	3	18	18	14661504	27926950	13265446	18p11.21	18q12.1	no_gene	no_gene	NO	AAGTATAATAGAAGACGGAAGCAATTATTTAGATCATTTAATCTAAAAAAATCCCATCATTGTGCCAATTCTTTGGTATTTCAAGGATAGTAAGATCAATGTTTTCCATGATTATTGTTAGTATTATTTTATTTTTAATTTTCATTAATTT	AAAAGATAAAACTATACATATTCTAGAAAGCAACATATGAGAATAGCTTTACAGTAGGCAGGAAAATACTTCTTAGCTACAGAAAGCAATAACCACAAAAGGAAAAAAATGACAAGCAAGCTACATCAAAATTAAAATTTTCTACTCATCA	.
PANC_001_MP	5	18	18	49677058	49753823	76765	18q21.1	18q21.1	no_gene	no_gene	NO	TTCAGAGAGCATGGGTCTCAGGGGAGAGGGCATGACGTTGCCTGTAGTGGCTTCCAAAGCACCAACTCCATGCTAGACAAATGAAACTCTAACTAATGTCCCAGTGAATTATACAGACAGGGAAAGGACATCCAGGGCCATGGGATGAAGA	TTCAAAAGGAAATATGTACAAGGATAGTCACTGCAGCATGATTTATAACAAAAGCAAAGACAAAAGACCTGGGAAACAGCCTAGATGCCTGTCAACCAGATGGATACATTGTGGTATTTTCACATAATGGAATACTATACAGCAGTGAACA	.
PANC_001_MP	5	23	23	68338853	68380269	41416	Xq12	Xq12	OPHN1	OPHN1	NO	TGGGCTCAAGTGACCCTTCCGCCTTGGCTCCCCGAATAGCTGGTACTACAAGCTTGTGCCACCATGCCTGGCTAAAGATGTGTATAAGAGACAGAATCAGAGCAGAACTGAAGAAAAGAGAGACACAAAAAACCCTTCAAAAAATCAATGC	GGTGACATCCCCTTTATCATTTTTTATTGCATCTATTTGATTCTTCTCTCTTTTCTTCTTTATTAGTCTTGCTAGCGGTCTATCAATTTTGTTGATCCTTTCAAAAAACGAGCTCCTGTATTCATTGATTTTTTGAAGGGTTTTTTGTGTC	.
PANC_004_MP	8	14	14	33033983	37418880	4384897	14q13.1	14q21.1	NPAS3	MIPOL1	YES	TAAATTGAAGTGATGACAAATTTAAATCAGATAATCAGTAATTCTGAGGATAAATAAATGTAATGGCTTTTAATCACTGCATTTTTATGTTTACTTAATGGAGATTTTTCTTCTAATTTGAATAAAGTGTTATTTTTATATGGGGTTAATG	TGTGGAAATATAACTTTGTTTCTCTTGGGTAAATACCTAAGAGTGAAATTGCTGAGTCCTGTGGTAAGTGTGCATTTACACTATATATAGACTGTCTCTTATACACATCTAGATGTGTATAAGAGACAGTTCCATCTCAGGGAGTGAGGCT	.
PANC_004_MP	4	17	17	28057979	46715047	18657068	17q11.2	17q21.31	NLK	NSF	YES	AAAAGAACTTATAATATCTATGTTTACAAGAAATCCACTGACAGCAAGGCTTTAAAAGTGAGGTCTTTCAGTTTAGATGCAAAAAGGGTGGTTCTGTTGAGTCAACCCAGCTATTTAGATGTGTATAAGACACAGCCCTTACACTCTGTAT	ATTTCCTTTTCACACTCAATTTCAAACATTTTTATGTATTTCTCTGGACTCTTCAATGTGTATGCCTGGAATCCTGCTACAAGTTCGGCTTCCTCCATCCATCTGAAGTACCCTGTGCAATTTTCTGCCACCTGCACAAACAAGAGACTAG	.
PANC_004_MP	3	17	17	35632668	41457004	5824336	17q12	17q21.2	AP2B1	no_gene	NO	CATATTTAGTAAATCCGTAGTATTATCATTAAAATGAATACAAATAAAAGGATGTTACTCATGATGTATAAACATTTGAAAAACATTTATGTCAGGGATATTAATTTTCAAAGAAAATTATCATCTCAACCATACTGCTTCTGATTAAAAA	CAGACAGGTCTTGGCAAGTGGGAGAGACACACAGGTGTGGGAATGGGGACCGAGTTGGACTGAAACAATATGCACTGGGGAAACGGAGACTCTGGAAGTCCCCAGGGGGCTGTCTCTTATACACATCTAGATGTGTATAAGAGACAGCTTA	.
PANC_004_MP	5	14	14	44504313	65771688	21267375	14q21.2	14q23.3	FSCB	no_gene	NO	TAAATTTGAATGAAATTAACACAAGTAATTTTATGCTGCTACAGTTTTTATTGTTCATTTTCCAACCTGTATTCCAAGTCTTGGGGTCCCCTTTAATTTGCCTTATTGACAAAGCTACTTCCTGCTGCCCACCCTTTTCTAAAGCTGTCTC	AGTAGCTCAATCAAAGCTCACTACAGCCTTGACCTCCTGGGCTCAAGTGATCTTCCCACCTCTGCCTCCTCCTGAGTGTCTGGGGTCATAGGTGCACACTGCCACATTCCCTGCTAATTTACTTTTTTTTTTTTTTTTTTTTTTGATGTAG	.
PANC_004_MP	7	23	23	44534224	44566948	32724	Xp11.3	Xp11.3	FUNDC1	no_gene	NO	TCAGTGGCTCACACCTGTAATCCCAACATTTTGGGAGGCCAAGGCAGGAGGATTGCTTGAGACCAGCCTGGGCAACATAGCAAGACCTCATCTCTATTTAAAAAAAATTAAAAATAAGTCTAAAACTGTAAAATAAATAAAGAAAGAAAAA	TGGATTTTTTTTTTTTTTTTTTACATATATATATTTTTTGAGATGGAGTTTCGCCCTTGTCGCCTAGGCTAGAGTGCCCTGGTGCGATCTCGGCTCTCTAAGGTACGATTCCTGTACCTCAGCCTCCCAAGTAGCTGGGATTACAGGCGTG	.
PANC_004_MP	3	6	10	93830806	6797980	NA	6q16.1	10p14	no_gene	LINC00707	NO	TAGGAGAGTATACTGTCTCTTATACACATCTAGATGTGTATAAGAGACAGATTAGAGAGTGCCTAAGGAGATTCAGCATAGTCCTGCCAGCAAAGATTATTTATTTACTTCAAGAGTTAAGAGTGGCAGTTTGGGGATAGCACCAGGAGAT	ACCAACTTAGACTGTGCCCCAAAAAACTTGACATCCCTACTATCTTCTGTCTTGTCATACTCCTATTCACCGTTCTCAACTACTCATACATGCCCTGCTCTTGTTTACACTGCCTGTTTACACTGTTTCTCCAAGCCATCACAGCTGATAT	.
PANC_004_MP	4	17	17	46835506	49212454	2376948	17q21.32	17q21.32	no_gene	ABI3	NO	CAGCCCAGTCTCCCTTATTCTTAATGAGGTGACCATGAGTTAATCTCTTAGGTCCACCCTCACCTCCTCCAGGAAGCCTCCCTGACTTACCCCTCCTCCTTTGTGCCTTCTAGCTTCTCATCAGTGTAGTCATTCCTGACCTACAGTGGCC	GGACCTTGTAGCATAGTAAGAATGTTGAAAAAAGAAGTAAATGAGTAACAAGTGCTCATGGGAAATGGCAGATTAAAGACAGTCAGTAATGACAGCAGTTAAAATGCTCTGGACCCTTCTTTTGGGCCAGGCATGTTACCAGCATGGCCTC	.
PANC_004_MP	3	17	17	32094779	39140088	7045309	17q11.2	17q12	no_gene	PLXDC1	NO	AGGTATGGACCTCAAAATTCTGGACCAAGAAGGATCTTACAATGCAGTTAGTTTTTTGTCATATTTGGAGAGAATATACTCACAGTTTCTCGGTCCAACTGTATGCTTTCCATACATTTCCATCAATGTATGAAATATAGTTTCCTTGGAA	CAGGAACTTTTGAAGCTGTCCAGGTGACTCCAGTGTATAGCTGAAGTTGAGAATAATCACCCTTTGGAGGCAGATCAGCTTGGGTTTGAAACTTACCTGCATGCCTAACACACTGCGTGACTTTTAACCTCTGAGCCTCTAATTCTTGTTT	.
PANC_004_MP	13	14	14	60715334	98410035	37694701	14q23.1	14q32.2	SIX4	no_gene	NO	CTGAAAATTCAGAACTGGCACAACAAAAGGCAAAAAAGCTTTTGAATGTTTTGTTGACTTATTACTTTATGGCTAGTTTGGTGAAAGTTTGCAACTTGTCTATACAGGTTTATATGGTTAAGTTTTAAGCCCCAGGGTAACTCATTTTATG	GTCACTGAAGGAAAGGTAGATTTGGGCCCAATATTGGCCCTAATTATCTTGCTTGTTTGTTAACTTCTTTTCATGCCCTCATCTGGCCACCACTGTGTCTTTAGTGGATTCCTACAGCTGCTTCCCCTAGACCTTCTGCATGGGTCCCTCT	.
PANC_004_MP	3	17	17	46234439	49358284	3123845	17q21.31	17q21.33	no_gene	ZNF652	NO	GATCTCAAACTCCTGACCTCAAATGATCCACCTTCTTCAGCCCGCCAAAGTGCTGGGATTACATGCATGAGCCACCACCTGTCTCTTATACACATCTAGATGTGTATAAGAGACAGGTTCAATATCATAAGACCAGTAAACAGTGGAGCGG	CTTGTTATTCTAAAGGGCATAACTACACCTCCTTGTTGTGAAGTCTTAGGTCTTGTGCTACCATTTTAGGTGTGATATTTTTCTCAGGTGTTGTCATCATTTCTGACAATCAGCACTTGAATTTACTTCGATAGAGGTGAACTGGTGCTGC	.
PANC_004_MP	4	14	14	38176778	78629723	40452945	14q21.1	14q24.3	no_gene	NRXN3	NO	CTTAAAATGTTGTGGCTTCCGATGTCCTGGAATGAACGCCACAGCTGTTATAATGGCCTACAGGGCGCTATACCATCTACTCCATTTCTTACCCCTAATAGACCTCATATGCTACCTTCTTTCATGTTCACATCACTCCAGCCACAGCAAC	TAAGTAATGTATTCATTGTTATGGTATAATACTTTTTTTTTTTATTTTTTTCTGCTAACCTAAAGTCATCCTATGTATTAGGTGAACTCCCTTTGATACTTCATACCTTTTTTTGATCTTCCATATTACTTCACAGTCATCTTCCTCATTT	.
PANC_004_MP	6	14	14	40338957	78628596	38289639	14q21.1	14q24.3	no_gene	NRXN3	NO	ATGTACTACACTCTTCTTATTTTTCTTATTTTCTTTGTACATAACTTTTGTGAACACAAATAAATATTTCCATGAAAGTAGACATAAATAATGAATTTAAATATCCTCTTGCTACAGAAAATCAATAGTATTGCCTAAAACATGATTTACT	CTCTAGTTAAAACCCTTTGGCTCCCTTTTCTATGGCAAGACAGCAGAACTACCAATATAACCAGATTACATATCCTTTATGGCCAACATTATCTACCCCAATTCCTCTTTGTACCCAACCATTACTGGGGTTGGCCAGGGAGAGCCAAATA	.
PANC_004_MP	3	17	17	30730411	43396655	12666244	17q11.2	17q21.31	SUZ12P1	no_gene	NO	TCAGGCCATTGCTCAGATGGAACTATTCACCTGGTGTATAGAATGTCCTCTTCATGGGGCAGGGATCATTGAACTGTTTTGCTCATGGTGGCCGTATCCCCAAATTTTACTTTTTTTTTTTAGAGATAGGGTCTTGCTCTGTCACTCAGGC	CAGGGAGCCTCCCCAAATCCCTAAAGACCTTAGGAAATTAGTCTAAGATTAAGACCATAGGAAATTAGCTTGTTACACCCCAAGTTGGAGGGTGACAGGTTGCAGCAGCAGCTAACGTACAGGAGACAGACCTGTCTCTTATAAACATCTA	.
PANC_004_MP	3	17	17	29223147	51279355	22056208	17q11.2	17q21.33	no_gene	UTP18	NO	TGTGGTGGCTTACGCCTGTAATCACAGCACATTGGGAGGCTGAGGCGGGTGGATCACAAGGTCAAGAGATCGAGACCATCCTGGCCCTGTCTCTTATACACATCTAGATGTGTATAAGAGACAGGGTTTACCCTAAGGCAGAGCTTCTCAG	AAAAAACAAAAAAAACCCCAAAACTTTTCACAATATGTCAGTTTACTTAAGGACTGACTAGCTTCTCTGGATGTGACACATGTAACCAAATCATATATGAGAGCTAGGTATATACCTGTCTCTTATACACATCTAGATGTGTATAAGAGAC	.
PANC_004_MP	4	2	2	4434848	4545778	110930	2p25.2	2p25.2	no_gene	no_gene	NO	TAATTTCACCCATTTGGAATGAGAACATTTATTCAATCCCTGTACCCCCATTGTATCTTGGAAGTAACTAACTTTTTATTTTTACAGGCTTATAAAAAGAAGGGACTTCCCTTGTCTCAGATGAGATTTTGGACTTGGACTTTTGGGTTAA	ATTCATGCAAAATAAACACATAAAGAAAGAACCAGAAATGAATGAGATTTGTTGCATCCAACGGTTGTTGGAAAGACTATGGAAACATTACAGAAGGGTAATGGGGTATTAGGAAGGCTGTCTCTTATACACATCTAGATGTGTATAAGAG	.
PANC_004_MP	8	4	4	19082340	42782636	23700296	4p15.31	4p13	no_gene	no_gene	NO	AGGATATTATCCAGGAGAACTTCCCCAATCTAGCAAGGCAGGCCAACGTTCAGATTCAGGAAATACAGAGAACGCCACAAAGATACTCCTCGAGAAGAGCAACTCCAAGACACATACTTGTCAGATTCACCAAAGTTGAAATGAAGGAAAA	ATGAGGATCTCTAAACCCCCACATTCCTGTCAATGCTGCCATTATCCAACTGGCTGGAGGTAACAATTATCGGAGAGATGTCTGATCTATTTTAGATCTTCTGATTACCAATTATTTTGAGTAGATACTGTGATACATGATTGTTACCTTT	.
PANC_004_MP	24	13	13	70161277	70201397	40120	13q21.33	13q21.33	no_gene	no_gene	NO	ACAAAAAAGCAAGTCCTGACATCTACTAACAAAAATAGATGCTTCCCTTTCTCCCTTTGTAGCTAAGGTGAAAAAAATTTATGTTAATCTGATGAATTACAAAAATCAGAATGCTTCCTGGAAACACAGTAAATGAGGCAAAATAGTAGCT	GTTTTCATTTCAGAAGAACTGCATATGAGATAATCCTGAGTATACTTCTTTATATCTTATTCCTTTGCACATAGCATCACAAGTGAGGGGGAGAATAAGATCTATTTATTTTAGGCTGCTAAAATGCTCTGCATTAAATAACTGGTTTTTT	.
PANC_004_MP	5	14	14	30143742	38128959	7985217	14q12	14q21.1	no_gene	no_gene	NO	AGATCAGCTGCTGGAGAAGCAAAGAAAGAGAAATCAACTCTGAGCAGTTAAATGAGAGAAGAAAAATTCCTGATAGCAGGCCAAAGCAAGCAAACAGACTAGGAGGAAGAGTACAGGCTTCAGCAAACAAAGGGACTTTTGGGCTAGATTT	TTCTCAGCTTGTGGAGCCTGGGTACAGGATGGGGGGCGGGGTAGGCCAGGTGGTTTTGGAAAAGGCAACATTTGAGTGGGAAAACAGGGATGTAAAGTTCTCACTTTGCACCACAGTTCTAGGCTTTAGGGTAGGGCCCACAGTATATCAT	.
PANC_004_MP	4	14	14	32850793	40334842	7484049	14q12	14q21.1	no_gene	no_gene	NO	TATTAGAACTGGTAAACAAATTCAGGAAAGTTGCAGGACAAAAAATCAACCTACCCAGATCAGTAGCATTTCTATGTGCCAACAGTGAACAAAAGAAATCAGGAAAGTAATCTAATTTACAATAGCTACACATAGAATAAAATACCTAGGA	CAGATATTTTTAACTCTTTTTGGAAGATGAGGTAGTATGAAGAGCAGTAACTTCTTTTTATTATTATGTTCATTATTTTTACTTTTAAATTCCAGGGTACATGTGCAGGATGTGCAAGAGCTGTCTCTTATACACATCTAGCTGTGTATAA	.
PANC_004_MP	3	14	14	48662060	51822528	3160468	14q21.3	14q22.1	no_gene	no_gene	NO	TCATACTCAATGGTGAAAAACTGCAAGCTTTTCCTCTAAGATTGAGAATAAGACAAAGATGCCCATTCTCACTGTTTCTGTTAAACATCGCATTGGAAGTTGTGCTCAGAGCCATTAGACAAGAGAAAAAAACAAAAGGAATCAAATTGGA	TATTTAGTGATGCGTTTTGGTCTGATTCATAACTTGCATGAATTACAAGGTTGTTGCATTTCTAAGTCAAGATCTCATCAGTAAAGCTGACCCAAGGTGACTGTGTGTGTGTGTGAGTGTGTTTTTGGGTGCGTGGGCCGGTATATTATAG	.
PANC_004_MP	5	15	15	73419473	73672330	252857	15q24.1	15q24.1	no_gene	no_gene	NO	AGTGGTCTGGGGTATGCTGGAATATCTTCAAGTAAAAGACAAACGATTGTACCTTGTACCTCCTAGCACTGAAAAAGTGGCAGAGTACTTGGAAGCTCTCTTTGAATTTTGGAAATAGCACATACCATGGTTGGGAATATTATTCAGTCCC	GTCTCTTTGTAGAGGCAGAAACCATTCATGCTTCTGGGAAGAGCTAAAAACCATTTTGAGAAAGGTTGGAGGAGTTGAAAGGAACACTGGGATGCTGGCTTCCTCTTCACCTTCCACCATGATTGTAAGTTTCTTGAGGTCTCCTCAGAAG	.
PANC_004_MP	5	17	17	30735284	41758917	11023633	17q11.2	17q21.2	SUZ12P1	JUP	NO	TTGTAAGTCTCAGGTTGTTATTAGCTTTTTTTTTTTTTCCCCTAAAAGAAATGAGGCTGGGTGTGGTGGCTTCTGCCTATAATCCCAGCACTGTGGCTGTCCCTTATACACATCTACATGTGTATAAGAGACATGAGCAAGACTAAGGCTA	AGCCATGAGCACTCCCAGATCCTGTGGATTAAGTGACATGGCTGGGATGGTCTCCTTCTCCTGTCTCTTATACACATCTAGATGTGTATAAGAGACAGATCCTAGCACTTTGGGATTCTGAGGTGGGCAGATCACCTGAGGTCGGGAGTTC	.
PANC_004_MP	3	17	17	38559219	38929345	370126	17q12	17q12	SRCIN1	LINC00672	NO	AAAGGGATGCAGGGCAGGAAGGAACTGGAACTGCCCCGAGGGATACTGACGACGGAGGGGCTCAGTGGGTGACTGGGGCTCCAGGAGGGCGATGGGGACTCAGGGAAGGAGAAGGAGGGCTCAATGAGGGGGTCACGGGCGAGGGATAAGG	CATCATTCTTCCCCACAAACCCCCTGTTTTCATCAAGAAAGCAGGTATTAGTGTAATGATTCTTAGCATTGTCACTTGATTTTTTTCTAAGTAATTTATAATTCTTCAGAGTGGTTTTTATCTCTTTTTCATTTTATTGGACACAATTACC	.
PANC_004_MP	4	17	17	35525088	48450408	12925320	17q12	17q21.32	SLFN12L	LOC101927166	NO	CAAGCAGAAGAAAGGATATCAGAGACTGAAGATCAACTTAATGAAATAAAGCAAGAAGACAAGAATAGAGAAAAAAGAATGAAAAGGAATGAACAAAGCCTCCAAGAAATATGGGACTATGTGAAAAGACCACATCTACGTTTGATTGGTG	TGACGGGGAGGGAGGATGAACAAGCTGCAGCTACCTCATTATTTTTATCTAGGGCCAGCCTTGATAAGGGAAGTGAAAACTCTTCTTTGTGATTGGATAATGAGACAAATAAATTTATAGAGGAATTGGAGGCAGAGTCCCATTTGAATCC	.
PANC_004_MP	3	17	17	38580098	48578908	9998810	17q12	17q21.32	SRCIN1	HOXB3	NO	CAGGGCAACAGGGGCCGCGGCTGGAAACGCTGGAAACCAGCCAGGTTTGCTACAAGCCTCCTCCCGCCACGCATCCACTGTCAGGAGGTCTATGGACAGCTGCCAGGTCTGCCCTCCCCTGCCCAGCCACAGAGGCAAGAGGAGATTCAGC	CAGAGCTTGGGGCTTTTCTCTGCAGCTGGATGGGGAAGGGTAGGGGTGAGAGAGGAGGCGTCCAGAGCTAGAGGGCGGGTGCGCAGAGGGACTTGTCAGAGATGAATGGAACCGCGGGCGGATCGATAGGAAATTCATGCACTAATTCGGG	.
PANC_004_MP	5	17	17	48034129	49789225	1755096	17q21.32	17q21.33	COPZ2	KAT7	NO	AAAATTAGCTGGGCGTGGTGGCGCATGCCTGTAATCCCAGCTACTCAGGAGGCTGAGGCAGGAGAATTGCTTGAACCCGGGAGGTGGAGGTTGTGGTGAGCCGAGATCGTGCCACTGCACTCCAGCCTGTGCAGTAAGAGCAAAACTCCAT	CTCCTCTCCTGATTGGTCGAGGTTGGCAGTCTGTCCTGTGGGGGCGCGGCTTAGGCGGACCTCGATTGGGTGGCCCGAATCCCCGCCTTTCCGAGCGGGGACGCTGATAGGTGCAGCGGCGGGGTTTTGGAGGCCTCGTTACCTCCCAGGG	.
PANC_004_MP	3	17	17	45908814	52460064	6551250	17q21.31	17q22	MAPT	LINC01982	NO	TTTCTTGAAGAATGACTCAGTACTCACCCTTAATACAATTTATAGGCTGAAATGATCCCTCTGCCTGCTCCACCTGCTCCAAACCCTGATAAAACAGAAACTAGGGTGGGATCTGTCTCTTATACACATCTAGATGTGTATAAGAGACAGC	TCAAATGGTATTTCTAGTTCTAGATCCTTGAGGAATAGCCATGCTGTCTTCCACAATGATTGAACCATTTACACCAACAGTGTAAAAGCATTCCTATTTCCCCACATCCTCTCTAGTATCTGTTGTTTCCTGGCTTTTTAATGATCGCCAT	.
PANC_004_MP	6	17	17	47318824	51096944	3778120	17q21.32	17q21.33	THCAT158	SPAG9	NO	GGCCTTTGGACCCTTTCTACAAACGCATTTCTACAAACAGGAAGCAGGCTAAGAAAACTATTTAGGTCCAAACACATCTCCCTTTCACACAAAAAAGGATGACTTAGAGGATAAAACCAAGAGCCCAGAAGGTGGAACCAAAAGCCATAGG	CTACGTAGGTATGAAACCATTGGTCATTGGTGATCAACTTCACCTTCAGCCCCTTTCCCCTCCTGGGAGGTTGTGTGGGGTGGGCTGAAAGTCCTAACCCTCTAATTATGCTTTTGGTCTTTCCAATGACCAGCTCCCATCCTTAAGCTAT	.
PANC_004_MP	7	18	18	50772507	51160386	387879	18q21.2	18q21.2	no_gene	no_gene	NO	GTATTGCATTTATTGATTTGTGTATGTTGAACCATCCTTGTATCCCTGGAACAAATCCCCCTTGATAATGGTGTATTATCTTTTTGATATGCTGTTGGATTTGGTTTGATTTGGATTTTGTTCAGAAATTTTGCATCGATATTTGTAATGG	GAGTCTTGCTCTGTTGCTCAGGCTGGAGTGCAGTGGTGCGATCTTGGCTCACTGCAACCTCCACCTTCTGGGTTCAAATGATTCTTCTGCCTCCGCCTCCCGCATAGCTTGGATTACTGGAATGTGCCGCCATGCCTCACTAATTTTTGTA	.
PANC_004_MP	5	23	23	93745374	93838193	92819	Xq21.32	Xq21.32	no_gene	no_gene	NO	TGTTCCAGAACCTCCTGAAAAACAGTGCACATTAGTTTGTAATAACAAAAAAGTTAACCATTTATACACTCCCTTCCTTTTTTTTTTTTTATGTTTTTAAATATTACACCTTTCTTGACAGTCTTACTAGATTAGTTTACATTTTGGCCAA	GTTTGTTGGCCATTTGCATATATGTTTTTAGAAATGTCTATTCATGTCCCTTGCACCTTTTTTTTTTTTTTTTTTTTTTTTTTTTTTTTTTTTTTTTTTTTTTTTTTTTTTTGTTTTTTTTCTTTTTTTTTTTCTTTTTTTTTTTTTTATT	.
PANC_004_MP	4	23	23	94250211	94335841	85630	Xq21.32	Xq21.33	no_gene	no_gene	NO	GAAAAATCCTTGTTGAACAAAAAAGTGGATTTGTTGTGATTCAAGAGGAAGAGAGAAAAGTTTATTAAAAAAAAAAATTCTCACAAACTACAATGCTGAGAAACATAAAAGAGATGTGTATAAGAGACAGGAGAAAACGTGCCTTAAAGCC	CAGACCCCAGAAAGGTAGATCCACCAACAGCTTTCACCGTGCACCTGGAAAAGCCACAGACACTCAACACCAGCCCATGAAAGCAGACAGGAGGGAGCACCCCTGCAAAGCCACAGGGGTGGAGCTGCCCAAGATCATGGGAACCCACTTT	.
PANC_007_MP	9	1	1	26708860	35820362	9111502	1p36.11	1p34.3	ARID1A	AGO4	YES	AATTAAGACAATAATCCGCTGGGCGCGGTGGCTCACACCTGTAATCCCAGCACTTTGGGAGGCCGAAGCGGGCGGATCACGAGATCAGCAGACCGAGACCATCCTGGCTAACATGGTGAAGCCCCATCTCTACTAAAAATACAAAAAAATT	TTATTGTCTTAATTTGCCACTTGGGGGAAATGAACACATAAAGTAGAGTGCCATGGTGCGAGCTTGGCTCACTTAAACCTTTACTTCTGGGGTTCAATTGCTTCCCTTGCCTCAGCCTCCCGAGTAGCTGGGATTACAGGCAGGTATCACC	.
PANC_007_MP	12	10	10	110124111	125035929	14911818	10q25.2	10q26.13	ADD3	CTBP2	YES	TTTCCTTTGAAGACGATACAGTGCCACTCTCTCCTCTCAAATACATGGCACAGAGGCAACAGCGTGACACAACAAGATGGCTGAACTCACCAAATACTTACATGAAAGTGACTGTGCCTGAGGAGTCTCGGAACGGAGAAACCCTGTCTCT	CAGATGGTTTTTGAACATAGAGCCCCAAGTCACCAACTTTTCATCATTATTGCCAGCCCAAACCTAAGAGTTACATTAAAAAAATTAAAATGTGGCTTTTACATTGGCTAGAAAGACCATTATTCCAGCTCATTTGGCTGGAGTCCCAAAG	.
PANC_007_MP	27	9	9	68897832	69178244	280412	9q21.11	9q21.11	PIP5K1B	TJP2	YES	TGACATCTCAGACCCTGGAATTCTATTTCCTTTAGCATGAGTGCTGGCCGGAAGGGCCAGCTTGACCTACCTTATTGCCTGCTCCCCATGGACTGCTTCCCTGACTGCCAATCAGAGCTGCCGTTTCTGAGCTCTGCGTCTGACAAGACCT	CACTGCTTTACTTAATATTTATTTTTGCCTCATTCTAAGCAATCTAGCCATGAAATAAATGGATGTGGTAGCTGGTTTTCTGTTTTTATTCCTAACATATAATATTCATGCATCATAATCTGTCTCTTATACACATCTAGATGTGTATAAG	.
PANC_007_MP	3	6	6	89569238	97991091	8421853	6q15	6q16.1	ANKRD6	no_gene	NO	CTTTATGCTAAGTGAGAGAAGTCAGACACAAAAGACCACATACCATATGATTCTATTTACATAAAATGCCTAGAAAAGGTAAGTTTATAGAGACAAAAAGTAGATTCATGGTTGCCAGGAGCTGGGGGTGGGAATGGGAAGTGACAGCTAC	TTTAACAACTGTGATAAATCATAAATATCAAAACATTTTTATAGTTCAAATGACTTATATCCTTTCTTACTTGGGATGTTATTGGTCCATCCTTTTAAAAAAATAGACTTCATTTTTTAGAGAGGTTTTAGGTTCACAGCAACATTGAGCA	.
PANC_007_MP	4	6	6	11660810	12143861	483051	6p24.1	6p24.1	no_gene	HIVEP1	NO	TAAGTTTTTACAATATAAATTCAATTTTTAAATAGTTACAGGGTTTTCAAGTTACCTATTTCATATTGGGTGGATTGTGCTATTTTGTACTCTTTGAGGAATTGATCTGTTTCATTTAAGTTGTCAAATATATATGTGTGTGGAGTTGTCA	GTGAAGAAAGTCATTGGTAGCTTGATGGAGATGGTCTATAAATTACCTTGGGCAGTATGGCCATTTTCACGTTATTGATTCTTCCTATCCATGAGCATGGAATGTTCTTCCATTTGTTTGTGTCCTCTTTTATTTTGTTGAGCAGTGGTTT	.
PANC_007_MP	14	6	6	28814798	145740426	116925628	6p22.1	6q24.3	no_gene	LOC100507557	NO	CAGAAGCTGTTTCTGGAAGAAAGCCAAGATATTAGACTCATAGAGCATCACTCTGCTAGGTAGGTTGAAATCTGGACACCCTGAATTCCATAAAAACAAGGTAGTACCTGTCTCTTACACACACCTAGATGTGTACAAGAGACAGCTACAG	GTGAAGCTCTATGAGTCTAATATCTTGGCTTTCTTCCACAAACAGCTTCTGCACAGCAAAAGAAACTATCGTCATAGTAAACAGGCAACCTATAGAATGAGAGAAAGTTTTTGCAATCTATCCATCTGACAAAGGGCTAATATCCAGAATC	.
PANC_007_MP	3	6	6	12127978	99866172	87738194	6p24.1	6q16.2	HIVEP1	no_gene	NO	AACAGATAGATGCTATAAAGTAAAAGGATTTCTAGGCAAAACATGGCATTTTCAACATACAATACATAGAGCTGTCTCTTATACACATCTAGATGTGTATAAGAGACAGGATATGTTTAAGCTTATTTCTTGTTGGGCATATCCCAAACAC	AAAGATGAGATACTAAAACAGCAGTTGTGAGAAAAAAAGAGATTTGCTGAGCTAAGGAAACAGATCAAGTACTAACAATTTAATACCATTGCTGAATTAATAAATAAAATGAAGATGTGTATAAGAGACAGTATACATACTCTTCATTTGA	.
PANC_007_MP	7	10	10	43846166	110418412	66572246	10q11.21	10q25.2	LINC00619	no_gene	NO	AATGAGTGCTATGCATGCCACACACTAGCATGCCAGATAAAACAGATGTGGAGTCAGAAACTGAATGATGTGCCTCTTGACCTTTGATTTGACCTCTTGTGCCTTTGATTTTGTCATGTGTATATATTACTTATTTAAGAATTATTCATGT	CAATTGCTTTGGGAAAGGGATGGGGGACAGGGGAGCTGGATAAAAAACATCAGAGGAGGTATGAGCATTGTTTCTGTTCAGTTTAAAAAACTGTTTGCATTTACCTTTAAAAGAAGAATACAACCAAAGGAGCTGGGCGTGGTGACTCATG	.
PANC_007_MP	11	6	6	275660	81993675	81718015	6p25.3	6q14.1	no_gene	LINC02542	NO	AACACAAATTTCCCAACAACTGAGAGTTCAATGAATTATAAATTATTTGCACCAGTCCATGGACATGGCACACATGGTATACATCCATTTATTCAGATCTTTGATTTCACATCTCAGTGTTTTATTATTTTCAAACACACAGACCTCATAT	CTTTTATACTTTCACCTCTTACACTTAAATTTTATTCATTTGGATTATTTAACTTGGTATATGTGAATACATCTAAATTATTTTATTTCAAAATGAACCTGAATCTCAGCACCATTTTTAACAAATCACCCTTTCCCACTGATGTGAAATG	.
PANC_007_MP	8	6	6	87482084	101321635	13839551	6q15	6q16.3	SLC35A1	no_gene	NO	ATAAGTTCCCTTTTATAGCATTTTTCATGACTTTCGCAATCTTCGACAGGCCTCAATTTTCTGACTTCCTGTAAACATCGCTTTCTTTAAATAACCAGTTAATTTATTTTAGGATAATAATTTACCATATAACATTCTTTTTATATAAATT	GTGAAACCCGTGTCTACTAAAATACAAAAGAAATCAGCTGAGCGTGAAGTTGCGTGCCTGTAGTTCCAGCTACTCCGGAGGCTGAGGTAGGAGAATTGCTTGAACCTGGGAGGCAGAGGTTGCAGTGAGCCGAGATCGTGCCTCTGCACTC	.
PANC_007_MP	19	9	9	21965386	27217799	5252413	9p21.3	9p21.2	no_gene	TEK	NO	GCCTGACGACTCCAGGGAGGGACCTGCTCCGGAACCGCGGACTAGACCCGGGTCCCAGAACTACCCGTGGAGGAGGCCGCAGTAACCTCCGAAGCAGGCTGAGAGACTCGGGTGGGCTTTCTCCAGTGAAAAAAAAGAAGCCAGAGGGGAA	GTGTGCTCAGTGTGCTCGGGAAACACGCGTGGGCTTTAACAGCAGATCTCCGTAGCTCTCCGCAACAAAGGTAACTAAAAAGCTCAGGAAATAAATTAGCAGAATAAAGCCACAAAGTAAACAGTTTCCACAGGAGTGCAGAATCACTTGT	.
PANC_007_MP	8	9	9	27218955	30154398	2935443	9p21.2	9p21.1	TEK	no_gene	NO	GTGTATTAATTCCCATATTTTTCTTTTTAAAAGCCTTATACCTAACGTCATATTTAACACTAATGACCTGGAGGCCATGAACTTTATTATATATTAATTGGCTCCGCTTGTACAAGTTGCCAGGTTAACTTCTAAAACTCTTAGATTATGC	GTGACAGTAGCTATAGCAATTTTAGACAATGCAGACTTTGAAGGAAGAAAAATTGTCAGGGATAAAGAGGGACATTACATAATGATAAAGGGATCAATTCTATAAGAAGACATGATAATTCTTAACATGTCTGTGCCCCTGTCTCTTATAC	.
PANC_007_MP	3	6	6	18151587	30596589	12445002	6p22.3	6p21.33	TPMT	no_gene	NO	TTTATTTATTTATTTATTTATTTATTTATTTATTTGAGGCAGGGTCTCGCTCTGTCACCCAGGCTGTAGTGCAGTGGCACAATACAGCCTCAAACTTCTGGGCTCAAGTGATCCTCCCGCCTCAGCCTTTAAAGTATCTGGGACTGCAGCT	CATCCTGGAATGCAGTAGCGTTATCTCGGCTCACTGCAACCTCTGCCTCCTGGATTCAAGCGATTCCCCTGCCTCAGCCTCCCAAGTAGCTGGGACTACAGGTGCGTGCCACCACTCCCGGCTAATTTTTTTTTTTTTTTGAGTCTGATTT	.
PANC_007_MP	42	9	9	11884640	12054144	169504	9p23	9p23	no_gene	no_gene	NO	TCTTTACTTTCTCATATTTATTCTACCTGTATCTACCTTGGATTTTCTTTAACAGCTCTTCTAAGTGGACACTCTCTGCCTTTGTCAGAACTTGAAGGAGTCTGTTCTCTCCTTTCTACCTAGATTTCACTCACAGTATACTCATTTATAG	ACACTCCATCTTCTTCAAAGATTTAGCTTGTTTAAATTTCCTTGTCCTTTGTTCCCTGCTTTCAAGGCCAGACTTTCTTACTTTCTGTGTCCCCCTGCCCTGGTAAACAACTTTCCTGCCAGTCGTTATCCTGTCTCTTATACACATCTAG	.
PANC_007_MP	13	9	9	21965361	30153347	8187986	9p21.3	9p21.1	no_gene	no_gene	NO	GCTCCGGAACCGCGGACTAGACCCGGGTCCCAGAACTACCCGTGGAGGAGGCCGCAGTAACCTCCGAAGCAGGCTGAGAGACTCGGGTGGGCTTTCTCCAGTGAAAAAAAAGAAGCCAGAGGGGAAGGGTAGATGGAGCAGGAAAGAAGGA	TCAAGACAGGGATTGGAAGATTTCAGGACACTTCTCTGATAAAAATATAGACAGAAAAATACGTGAGGATATAGAAAACTTGATCACTCGCAAACTAATGGGCCTAGTTCACATTAATAGAACATTCCACAAAACATCAGTAGAATACAAG	.
PANC_007_MP	24	9	9	29319251	30160075	840824	9p21.1	9p21.1	no_gene	no_gene	NO	TAACTATAACATGAAAGTTCTCCAAATAACAAAAAGATGGCTGAGTAGTTAATTGGTATTATTGGGAAAATGTGTCTCGTAGACTAAATAAAAGCATAAAATAAACTGCTTTCTGTAGAATTTCAAACTTTTCTCATGCCTCTGGAGTTTA	CATGCTCCCATGCTCCGTTTCTCCCTTCTTATAGGATAACCTGATGCTTCAATCTCTTATGTTTCTCTGAAATGGGAAAGATCTCTTACCCCTCTCACAGGGTGTGCAACCGTGGTATGGCTCGCTTCTTCAGTGCTCCTCCTGTCTCTTA	.
PANC_007_MP	6	10	10	30390358	33547769	3157411	10p11.23	10p11.22	no_gene	no_gene	NO	TAAAAAATTTAAAAAATTAACCAGGCATGTTGGTGCATGCCTGCGGTCCCAGCTACTCTGGAGGCTGAGGTGGGAGGATCACTTGGGCCCGAGAGGTCAAGGCTACAGTGAGTTGTGATTGCACCACTGCACCTGTCTCTTATACACATCT	AATTTTTCCATGGATCAGGTGAGGTTGGGGGTGGCTTCAGGACGATTCAAGTTCATTACATTTATTGTGCACTTTATTTCTATTATCACATTGCAATATATAATGAGATATTTATACCTGTCTCTTATACACATCTAGATCTGTATAAGAG	.
PANC_007_MP	4	10	10	36257323	38594324	2337001	10p11.21	10p11.1	no_gene	no_gene	NO	TACTTGCAAAGTGACTAAAAGGTTTGGGTAGTGCTTAACATGCTGAAATAATGCTTCCTTCCTAAAAATTGCATACAGCCTGTCTCTTATACACACCTAGATGTGTATAAGAGACAGGTCTATTCCATTCAATTATGATTCCATTTGATTC	AAGTGAATGGAATCATCACGGAATGGAATCGAATGGAATCATTGAATGGAATCATCATCGAATGAAATCGAAAAGAAACATCGAATGGAATCAAATGCAATCATAATCGAATGGAATCGAATGAAATCCTAGAATGCAATCGAATGGAATC	.
PANC_007_MP	15	12	16	116552739	30164889	NA	12q24.22	16p11.2	no_gene	no_gene	NO	TGAGTGGGTGACACACACACAGCCAGCCCTGTCCCCACTCCTTCCTCAGCGGGGCCATGCGGACCGTACCCTTCTCCTTCTCCCCAGGCGGATGCACTTGGTCCAGCCTGGGCTCTCCTGGGGGCTTATTAACCATCCGTTCCTTCTGCTC	CAGACCAGCCTGGCCAACATGGTGAAACCCCATCTCTACTAAAAATACAAAAATTAGCCAGCTGTGGTGGCGTGTGCCTGTAACCCCAGCTACTCAGGAGGCTGAGGCACGAGAATCGCTTGAACCCAAGAGGTGGAGGTTGCAGTGAGCT	.
PANC_007_MP	13	17	18	22324289	24819635	NA	17p11.2	18q11.2	no_gene	no_gene	NO	CCATGCCTGGCTAATTTTTGTCATTGTTTTCTTTTTTAGTAGTGAAGGGGTTTCACCATATTTGCCAGTCTGGTCTCGAACTCCTGACCTCAAGTGATCTGCCTGCCTCAGGCTCCCAAAGTGTTGGGATTACAGGCATGTGCCACCGCAC	CAAAAATGGGAAGAAAGGCTGAAAGACAAAGGGATCGGAGGAGCTGGATGCTCTTCAAGCAAACAGACCTGCAGGCACTGGGACAAGCCATACCAAGGTGTGAAGGGACCAGAAGACAGCAAGATGCCAAGTTGGCTGCACACAGATCCCT	.
PANC_008_MP	5	1	1	94028995	94682088	653093	1p22.1	1p21.3	ABCA4	SLC44A3-AS1	YES	GGATGCATGTTCCTAGTAAATTATGCAGTAAATCAGATTTTAAGACAATATTTGGAATATAATCTGTTTGGGTGGCTGCAAACTTGTCTCTTATACACATCTAGATGTGTATAAGAGACAGACTATATTCTGTCTTTGTCCATTCTTGCAG	CCCTGAGCACCCTGAGAAATCTGGGGTCTGTTTTGGCATTTTTTGAGATTTCTCACCGATAAAACCTTGTCAATTGCTATTCTTTGAAATTCTCTGAACTCTTTGAAATTTTCATATATCTATTTACAAAAGGGATTTTTCAATAAATTAA	.
PANC_008_MP	6	12	12	103949830	104016063	66233	12q23.3	12q23.3	C12orf73	GLT8D2	YES	AAACATGCTATAATTAAGGTATATATAGCTTCCTTTTATGATACAGGCTTATATTAATTGCTACTTGAAATGTTTCCCATTTTGGGGCCACTATGCATTACCATTGTTAATACTGCTATGATATACTCATAGAAATCAAAGCCATCAGATC	CACAGCTAGTATCATACTAAATGGGGAAAAACTGAAAGCCTTTCCTCTTACATCTGGAACACGACAAGGATGGCTGCGTTTCACCACTGTTATTCAACATAGTAGTGGAAGCCCTAGCTAGAGCAATCAGACAAGCAAAAAAAATAAAGGG	.
PANC_008_MP	5	1	1	150166025	150749157	583132	1q21.2	1q21.3	LOC105371433	CTSS	YES	CTGAGAATACCTGGGCTGGGATTCCAACACGCAGAATGGGGACATCTGGTACCTTGGATGGTGGAGATCCTGTCTCTTATACACATCTAGATGTGTATAAGAGACAGGTGTGAGAGAGAACCCTGAAGAGGAATTCTTAAATTCTCAAGAG	TATCACTCACCTTAAGTCAAAAGCTAGATGTGATTAAGCTTAGCGGGAAAGGCATGTGGAAAGCCAAGACAGGCCAGAACCTAGCCTAGGCCACTTGTACCGAACAGTCAGGCATGCTGTGAATGTAACGGAACAGTGCTTGAAGGAAATT	.
PANC_008_MP	6	9	9	69200741	69365884	165143	9q21.11	9q21.12	TJP2	FAM189A2	YES	TGCTCCAGCCCATGTCACCTTTTCTCTTTCCTAAATGTACTAAGCTTGTTTCCCACCCCAGGGCCTTTGCATTTGCTGTTCCCGCAGCAATCTGGAGAGCTGTTCAGATTTTCCTAGGATTAATTCCTGTCTCTTATACACATCTAGATGT	GGAAAAGAAAAGAAATCAGTATATCAAAGGGATTCCTGCACCGTTATGTTTATTGCAGTACTATTCACAATAGCTAAGTTATGGAAGCAACCTAAATGCCCATCAACAGACGAATGAATAAATAATATCTGTCTCTTATACACATCTAGAT	.
PANC_008_MP	5	10	10	122422171	122479993	57822	10q26.13	10q26.13	PLEKHA1	HTRA1	YES	AGAGTAAAATTCTATTTAATATATGTAGATGGATTGATGGGGTTAGAAAAATCACCATTTGGCAGCCACTAGTAATGGTTTCAGGCAGGAGTTTTCAGGGTTTGATAAAACTAGTTGCAAAATTATGATGGGAAACCTGGTATTACTATAG	GCTTCAGCCTCAGTCTCCCTTTCTGTAACACGGAGCTAATATCACCTACTCCAAAGGGCTTGGGAGTCCTAGGTGCGATTGCACATAAAGCACTAAATATCATGCCCCATCTTCAAGGCCAAGGTCACCTGCGTTTCCGTCTCCCAGCTCC	.
PANC_008_MP	3	5	5	146035213	177169621	31134408	5q32	5q35.3	SH3RF2	NSD1	YES	ATCATTTGAGAAAATTTTAAAATAAGAGACAACAAACACATGGCAGAAAGTAAATTTTCTGAAGATGCTGAGATGAACTTGACATTGCTAAATTATTTCTGGGCTCACTAAATTCCTTAGAAGGGATTTTTTTTAATTAACTTTTTTTTTA	TCATTTTAATGGGCACTTTCTTGCTTTATGTTATTTTTGCTAAAGACTTATTACTTGTTTATTTTATGTTTATTTCACACTATGGAAACTGTCTCTTATACACATCTAGATGTGTATAAGAGACAGTCTCTGGACATCTAGAAATTTCCAT	.
PANC_008_MP	3	2	2	241124881	241238658	113777	2q37.3	2q37.3	PASK	HDLBP	YES	ATACAGCCAGGCATGGTGGCTCATGCCTGTAATCTCAGCACTTTGGGAGGCCGAGGCGGGCGGATCACGAGGTCAGGAGATCGAGACCATCCTGGCTAACACGGTGAAACCCCATCTCTACTAAAAATACAAAAAATTAGCCTGGCTCAGT	TCTTTGTGTACCTCCCTCCAGGAAGCTCAGGTGACATTAGAATGTGCTATACCCCAGAAATTCCATCGATCTGTCATGGGCCCCAAAGGTTCCAGAATCCAGCAGATTACTCGGGATTTCAGTGTTCAAATTAAATTCCCAGACAGAGAGG	.
PANC_008_MP	7	2	2	207733743	208289677	555934	2q33.3	2q34	CCNYL1	PIKFYVE	YES	ATTTTTATTAAGTTTATTTTTTATAGCATTTTTAAGCCTCCACTGGGTTTCCTATAGAGCTGCACATGATACTACACTCAGGCAGCTCTTGGCGTGTTAGTAATATCTTAATGCTTTATCATTTGACATTTTAACCATGTCAACACTACAT	AGGAGTCCGAGGTGGGAAGATCGCTTGAGGTCAGAAGTTCAAGACCATCCTGAACAACAAAGTGAAACCCCATCTCTGTATTTTACTAAAAAATAACAGGCTGGGCTCGGTGGCTCATGCCTGTAATCCCAACACTTTGGGCTGTCTCTTA	.
PANC_008_MP	7	14	14	64511606	64576257	64651	14q23.3	14q23.3	ZBTB1	PPP1R36	YES	TGGATATGTAGATTCAATTTTCAATGAGTTTTTGTCTAATTTCACAGCCAAGAAGAGATTGAAATGGTGGGCCACAGGCTGTCTCTTATACACATCTAGATGTGTATAAGAGACAGGACATAGGGAACGCAGGGGAAGCTGAGGTACGTAG	AATCTACCCAACTAAAGAACGAATTAGGGCGGAGTGCCGTGTCTCATACCCATAATCCCAGCACTTTGGGAGGCTGAGGTGGGTGGATCACCTGAGGTCAGGAGTTTGAGACCAGCCTGACCAATATGGTGAAACCCCATCTCTACTAAAA	.
PANC_008_MP	4	3	3	185376974	185633873	256899	3q27.2	3q27.2	MAP3K13	SENP2	YES	GGCTGGGATGAAGGGTGCAAGGAATAGTAAAGAAGACATGTTTGAAATCCAGAATAGAATACTGGGTTGTGGAGAGGTTGTGGAGGGAGGTATTGAGGATAGGAGAGTATATGGCCTGTCTCTTATACACATCTAGATGTGTATAAGAGAC	TACAAGACTTCTACTTAACACATTTTAGGAAATGCCCATCTGAGAACCTAAAGATTGTTTCCACCACATATTTCCATCAAAAGTCTCAAAGCTGCTAGTCTGTTTTCCTAGATTTAGATGGAGTCATCTCAAAACAGCCTCACATTTATAA	.
PANC_008_MP	7	23	23	119704008	119899471	195463	Xq24	Xq24	no_gene	AKAP14	NO	TCTATTCAGGCCCTCAACAGATTAGATGATGCCCACATTGGGGAAGGCCATCTGCTGTACTCAATCTACCAGTTCAAATGCTAATCTCTTCCAGAAACATGTTCACAGACACATCCTATTTCTGGGAATCCCTTGGCCCAGTCAAGTTGAC	ATGTCCCTGGTGGTTTTCTCCCTGCGAGTTGGCTGATGGCTGGCTGCATGAAGTCCCCAGCGTCTTTCAGGGTGGCGCTCTCCCAGCTTCCCAGTGTGGTAAGGGTAAGCATTCTCTCCCCTCAACGTTTTAGGCCCACTGTTACTAGCCC	.
PANC_008_MP	6	23	23	110401244	110462744	61500	Xq23	Xq23	AMMECR1	no_gene	NO	GGTGAGCAGAGTCAGCTCTGGGCAAAATGGTGAAATAAGCCAAGTTTGTCTTTAGTGTCTTCAGACTCCCAGTGTGTCTCGGGGACTCAGTACTACCTGTCTCTTATACACATCTAGATGTATATAAGAGACAGTCTTACCACTTCTTTGT	AAAACACTGTTCCTCTTCCTCCCTTCCCTCTCAGAGTGGAAGTGGTTAACTTTGGGGGCTTGAATTATGGAGAAACTCTGAGTGGTGTCAGAATAAAAAAGGGTCCTATTCCAATGAATGACCACAGTAATGAATTCTGCGTTTAGGTTAT	.
PANC_008_MP	3	17	17	50582138	50828141	246003	17q21.33	17q21.33	CACNA1G	no_gene	NO	TCACCTTCACTGGCTATGTCCTACTCTTCCTTCAGACTCAGCCCAGAGGTCACCTCCTACACGGAGCCCTCCCTGAATTCCTTCTCTGGTCTGGGTTAAGGGCTCCTCCTCCACGTATCCCTCTCTGAGCATGTGCCACATCAAGTAAATA	CAGCACTTTGGGAGGCTGAGGCAGGCGATCTCTTGAGCCCAGGCATTTGAGACCAGCCTGGGCAACATGGCAAAACCTGATCTCTGTCTCTTATACACATCTAGATGTGTATAAGAGACAGGACCCAGGGCAGATGAAGCCTTGGTAAGAG	.
PANC_008_MP	6	1	1	223401859	223756951	355092	1q41	1q41	no_gene	CAPN2	NO	ATTATATCCTCTCTTGGGAGTTCATAATGCACTTTAAAATTTTAAAGACTCTGAAAAGGCATGCAGTAAAGACAGTTATTTGTTTAATGCCCCTCCCCCCTTTTTTTCTCAGATAATTTCATGGAATTGATGTTCTGTGAAACATTTTTGG	CCCATATCGGCCTCCCACGCAGGGAAAGAGGGCCAGGCGGGCCCTGTTGGAGGAGGCAGCAGGCGAGGTGAAATACACCTGGGGCTAGGAGCCAGCAGTGCCGGCCTCTGTCAGCCAGGTCCAGTGGTCCGGTCTGCATTTCCTTGAGCAA	.
PANC_008_MP	7	17	17	44547710	44722768	175058	17q21.31	17q21.31	no_gene	DBF4B	NO	GAAGCCTGCTCTTAACCTGGGAGGACCAGCCTAGAGGAAGAAGGCCTGGGGGACTCTGCTCAGTCAGGCTGCAGATGCGGCTGAAGGGGGCCCAGCATCTCAGGAACTGGGTAGGAGAATGGATACCCCTGGGAAGGAGGAAAGCCTATTG	AAGGCCCTTAATTAATAGATCATCTGTTACATCTGTTTAATCCTTTTATGGATTAAGGAGCAAAGTAAGAAGTTTGAAAAGAGAGTCCTGAAGCCAGGTGGCCCTCACTGACAGCTCAGTCTGTGTGCTATAATAGCACAGACTAGACCCT	.
PANC_008_MP	6	2	2	221528295	221744977	216682	2q36.1	2q36.1	EPHA4	no_gene	NO	AGCCTTGCTACGCTGCCTCCCTAGTAATAATCCAGGCTCGGTAACCATTTAAACAGGAAGTGTATATTAACCATTAGATGCATCAGCAACAGCAATAACAACAAAATTCGAGCAGCCAATTCAACGTTTTCTCTGCTCATGGACATAAGAC	ATCATTATCCATCTTTTTTCTTTTTTCTTTGATTTGCTTTCTCTCCAACCACCCCTGCTGTTTCTGACTCTGTTATGAAGGTAGAATTGTGGGGAAAGAAAATAAAGGAGAATGGGGTAAAGTTCTTTGAACTTAGAAGGTGTCATCTATA	.
PANC_008_MP	8	14	14	52948922	53029507	80585	14q22.1	14q22.1	FERMT2	no_gene	NO	ATCCAAATATTTGCTATTTTCCTTCTTAAATAATCTCATACCAGAGCTGGACAAAAAAGGTTCATACATATTTTGCAAACAGTGACTGATTTATTCAAATCAGATAAAAATACTGTTAACTGAGATGTGTATAAGAGACAGGCCCACTATA	AGTAAAGTTAGTTTCATACACAAATGCCTTGTGTGAGTATTATTGTTTTGAGGGGGTTAAGGGCGGAAAGGCTGAGAGTCCTCAGTTGGGACAAAGCAATACAGGAGAGTAACAGCACGTGGGGAGGCACAGTGGCACACACCTGTAGTCC	.
PANC_008_MP	6	19	20	44614411	4035797	NA	19q13.31	20p13	IGSF23	no_gene	NO	ACGCAGGACGCTGAGGCAGGAGAACAGCTTCAGCCCAGCAGGTTGAAGCTGCAATGAGTCATTATCGGGCCACTGCACTGTAGCCTGGACAACAGAGCAAGACCTTGTCTCAAAACAAAACAAAACAAAAAAACAAAAACCCCAAACAGGC	TTTTTAAATTGGGAAACCAACATAATAAATCTAAACTTATTGAAAAATGAAATCAGTAACTAATCTTCTCTGTTTCATTCCAACTTTAGTATATATGCTTCCAAAGTAAGAACTCATTTACGATTTTTTTTTTTTTTTTTTTTTTTTTTTT	.
PANC_008_MP	5	18	21	14946918	8049418	NA	18p11.21	21p11.2	LINC01443	no_gene	NO	TTATGTGAGGATATTTCCTTATTCAGGGGAGCAGAGCAGATTGAAGTTTGACTCCAGGCCCTCGGCTTACCAGCTGGTGATCTGGGCTAGTCACTGTGCTTTCCTGTGGGATTAGCACTGTTGTGTTGACAAGGAAATAAGGTAATAATGT	TGTGCGTACATCTCACAGATTTGAAACTTTCCTTTGATTGAACATTTTTGAAACACTCTTTTGGTAGAATCTGCAAGTGCATATTTAGAGTGCTTTGAGTCGTGTGGTGGAAAAGGAAATATCTTCACGTAAACACTAGACAGAAGCATTC	.
PANC_008_MP	6	2	2	46571496	46776307	204811	2p21	2p21	LOC100506142	no_gene	NO	AAATAGATGTTATTTGAATCTCATCCTTCCCTCCTTTATTTATTGCAGTTAGCACTGTTCTGGGCACATAGTAGGTGCTTAGTAATGTTTGTTAAGCATTTCTATATTCACTTGCTCCAGCTTACACTTTTATTCCCTCCTATTGTTGTAT	TAGAGTTCAATATTCTAAAATAAAGAGAAAAGTTATTTATACAATATTTTTCTTATCATTAAGGATAGATCACTGGCTTAAACTGTCTCTTATACACATCTAGATGTGTATAAGAGACAGGTGTGTGTGTGTGTGTGTGTGTGTGTGTGTG	.
PANC_008_MP	9	20	20	5995101	6190025	194924	20p12.3	20p12.3	MCM8-AS1	no_gene	NO	ATTACATATTCTGTGTTCCAATAAAACTTTATTTATGGACACTAAAATTTGAATTTCATAAAATTTTCCCATGTCAAGAATACAAAATACTTGAGTTTTGTTTTTAGCTATTTTATAATAGGTCTCATTTATTCCACAGGCTGTAGTCTGT	TGCTAGCAGTCTATTTTGTTGATCCTTTCAAAAAACCAGCTCCTGGATTCATTAATTTTTTGAAGGGTTTTTTGTGTCTCTATTTCCTTCAGTTCTGCTCTGATCTTAGTTATTTCTTGCCTTCTGCTAGCTTTTGAATGTGTTTGCTCTT	.
PANC_008_MP	5	4	4	174951318	175008938	57620	4q34.1	4q34.1	ADAM29	no_gene	NO	GCGTTGATTATTATTCTTTAAAGATACTTATTATTACTTCACACTTCTTTCCATTTGAGCATTTTGTTATCTCTCCCTTAGAAATAAACTTCTCTGATTATTTAACTAGGAAATTCCTATGTATCTTTCAAAACAAAGAATAAATATGTTC	TATAACACAAATTACAGCAATTAAGTCAATTTGGTAGTGGCATAAGATAGACATATTCACCGATGAAATAGAGTGGAGAGTCCAGAAATAAGCCCATACATGTACAGTCAACCGATCTTTGACAAGGGCACCAATACTACACCTGTCTCTT	.
PANC_008_MP	5	17	17	30895645	38998675	8103030	17q11.2	17q12	ATAD5	no_gene	NO	ATCCATCTGCCTCGGCCTCCCAAAGTGCTGGGATCACAGGCGTGAGCCACCTCACCTGGCCTATATTGTACAGTTTTGAACAGTATAGATGCATACCTGTTTACAAATGTGTATGAAGATAGATATTTTTACCTCTTATTTGTTCAATTTA	TTTGTAGGTCTGATTCTGCTGTCTATATTTCTGCTTCTTTTGCTCATGGTGCCTAGTTTGTTTCGGTTTTGTGATTTTTGATTCTGTGGTTATTTTTATCAATACTATATGTGGGAATTTTTTGAGGCCTGCGATAAAGGTGGGTTAGATG	.
PANC_008_MP	8	2	2	168768817	168900468	131651	2q24.3	2q31.1	CERS6	no_gene	NO	AATTGCCTGAACCCAGGAGGCGGAGGTTGCAGTGAGTTGGATCGCACCAGTGCACTCCAGCCTGGGCAACAGAGCAAGACTCTGACTCAAAAAAAAAAAAAAGAAAAGAAAAAAAAAATGCTTCCTGCTGTCATTTTTTGTGTTTCATTAC	AGGAATAGGGAATGATTCATGTGACAAAGATAGGAATAGACATCAAAGGGCTTTTGACCAATCAGGAAAATGGTTTGTTGAGAACAGAGTGTTAAACAGAAGTGGAAAGCACCAAACAAATGCTAAGAATGAACAGAAGGGTAGCGCAAAG	.
PANC_008_MP	11	9	16	72840234	1592891	NA	9q21.13	16p13.3	no_gene	IFT140	NO	CTCCCTCCCGGACGGGGCGGCTGGCCGGGCAGAGGGGCTCCTCACTTCCCAGTAGGGGCGGCCGGGCAGAGGCGCCCCTCACCTCCCGGACGGGGCGGCTGACCGGGCGGGGGGGGCTGACCCCCCCCACCTCCCTCCCGGACGGGGCGGC	ACTCTGCCAGGACACCTGTCCCACCACCAGTCACTCTGCCAGGACACCTGTCCCTCCACCAGTCACTCTGCCGGGACACCTGTCCCACCACCAGTCACTCTGCCGGGTCACCTGTCCCTCCACCAGTCACCCGGCCAGGGCACCTCTCCGT	.
PANC_008_MP	12	9	9	21333296	24198809	2865513	9p21.3	9p21.3	KLHL9	no_gene	NO	AGTGAGACTCCGTCTCAAAAAATAAAAAAAGAAAGAGGTCTGCATTGCATGTGTACAGTTGGAGATAAGCTCTATGTCATTGGTGGCAATCACTTCAGAGGAACAAGTGATTATGATGATGTTCTAAGCTGTGAATACTATTCACCAACCC	CACCCAGGCTGGAGTGCAGTGGCATGATCTCAGCTCACTACAAGCTCCGCCTCCCGGGTTCACACCATTCTCCTGCCTCACCATCCCCAGTAGCTGGGACTACAGGCTGTCTCTTATACACATCTAGATGTGTATAAGAGACAGCTTATAA	.
PANC_008_MP	9	7	7	134225004	134385516	160512	7q33	7q33	LRGUK	no_gene	NO	ATCTCGCCACTGCACTCCAGCCAAGGCAACAAGGGTGAAACTCCATCTCAAAAAGAAAAAAAAAAAAGGGATGGCCAAGGGCAATAAGGTGCTAGGGGCTGGGGGCGGGGGGACAGCTGGTTGTTTTGCTCAGCGAGGTGTGTCTAAGCAA	AGACAGAGTCTCACTCTGTCACCCAGGCTGGAGTGCAGTGGCATGATCTTGGCTCACTGCAACCTTTGACTCCCTGGTACAAGCGATTCTCCTACCTCTGTCTCTTATACACATCTAGATGTGTATAAGAGACAGCCTTCAAGTAGATATT	.
PANC_008_MP	3	4	4	139612076	139751157	139081	4q31.1	4q31.1	no_gene	MAML3	NO	GAGGGTGACTTGAGCCCAGGAAGTGGAGGCTTCAGTCAGTGAGTCAAGATCCCATCACTGTACTCTGGCCTGGGCGACAGAGTGAGACCCCCCTCTCAACAACAACACAAAAACTCGGCCCACCATTCCCGCCGTTCCCTCTCCCTCCCCC	TACTTCTGATCCCAAATATTTTGGATAAGGGATACTCAACCTGAATATGTTAGACTACTCCAAGTAATATTTTAAGTATCATAGTAGTCTCCTAGAAAATCTAAACCCAAATGGGAAAATGTTATATTTAGACAGGGACATGGGAGAGATA	.
PANC_008_MP	21	18	18	21810243	22870221	1059978	18q11.2	18q11.2	MIB1	no_gene	NO	ATCCAGAAATTCATAAGGAATCTCAAGAGAGCCCCAAACAGCCAAAGCAATATTGTTAAGATGTCAGTACTACCCAGAGAGATCTACATATTCAATGAAATTCTGTCAAAATCCTAAAGATGTTTCTTGCAGAAATAGAAAAATCTATCCA	CAAGCGATTCTCCTGCCTCAGCCTCCTGAGTATCTGGGATTACAGGTGCCTGCCACCACGCCTGGCTAATTTTTTGTATTTTTAGTATAGACCGGGTTTCACTATGTTGGCCAGGCTGGTCCTGACCTCCTGGCCTCATAATCCGCGCACC	.
PANC_008_MP	6	2	2	55933656	55987699	54043	2p16.1	2p16.1	no_gene	MIR217HG	NO	ATTTTTATACATTTTTAGTAGAGACGGGGTTTCACCATGTTGGACAGGCTGGTCTCAACCTCCTGACCTTGTGATCCACCTGCCTCAGGCTCCCAAAGTGCTGGGATTACAGGCATGAGCCACCGCCCTCGGCCTAAATGCCAGATGTCTT	AAAAAAAAAAATTACATTTCTGTATCAAGGCACATTAGTATGACCTATTAGATTTCCTTGCCAGAAATTGATGTTGAGCAGTAGGAGGTAAGTTTGAAAACTAGTTATTCACATACTAATAGCACAAATACTGAACCATAAGCCAGGAAAA	.
PANC_008_MP	3	9	9	135107420	135156050	48630	9q34.3	9q34.3	OLFM1	no_gene	NO	ATCATATTTGCCTTTATCTGGGGGGCTGGGTTTTATGTTCGAGCCCCTTTGAAAAATGGGGAGGTGAGGGTGGCTGCCCGACTGCTGTCTCTTATACACATCTAGATGTGTATAAGAGACAGGCTTAGGGGACATCCCACGTGAGAATAGA	CCAGGCCCGTGCTAAGTGTTCCCTGTGCATGACCGAGGTACCTATTCCTGCTCCCTTCCACGCTGTTGATAAAGCAATTTCGGGAGGATGAGGGAGATGTGTATAAGAGACAGGGCCAACCTCCACACAGCCCTTCCCTCCTCCAACACTG	.
PANC_008_MP	4	17	17	38745746	39023258	277512	17q12	17q12	PCGF2	no_gene	NO	GTTTCCCTATGTGTAGGAAGTGGGGTAAGGCAATTAACATGTGCCTCCTCTTCCTGCCTCAAGGCAGGAGTCCATGCTGATGGTCATGTTTGGGCCAGACTGACTCCCTCCCAGACGGCGGCCCACTGAGTGGTTTTCCCGCCACTCCAGG	GGTGCCGAGACGAAACTACAGTCACAAGAGATAGACCCATAAATATCACAACCTGCCAGAGATTTTATTTTGCATACACCTGACATTTATCAATACCAAGTGTGCAAAGAAAAGACATTGTTTCAGTCTTCCCATTCAGTAGCTCCTGCTT	.
PANC_008_MP	7	9	9	109333908	109414397	80489	9q31.3	9q31.3	no_gene	PTPN3	NO	AGCCTCCGAAGTAGCTGGGACTACAGGTGCACCCTACCATGCCTAATTTTGTATTCACAGTTAAAAGAAAACCTACTCTACCACTTCCAGTATGATCTCTGTCTCTTATACACATCTAGATGTGTATAAGAGACAGCCCTAAGCGCTGGGA	ATAAAAATGTGTATTGGAAGACAGTCTTCTTTCTGTTACTCAAGGACCCTTATGTGAGGAGCCATGTGGGAAATTTCTCCAGGAATTTTATTCAGAAGAAACTGTGCCCTCTGGGTGAACTGGTATGAGTTCCTCTAGCGCCGTGCTATTC	.
PANC_008_MP	4	12	12	79404669	79469737	65068	12q21.2	12q21.2	SYT1	no_gene	NO	TAGGTTTCAGCACATAAGATGCTAGATCAGATTGCATAATGCAACGAGAGCTAACACTCATAATTACTTATGTAAATTATATGGCAAGAATTTCCCAGGCCTTAGATGTGTATAAGAGACAGATATTACTCCCAATACCTTATAGTGTGTA	ATAAAAGCAGTGGGGACCTAACTTAGTTCTAACATAGTGCCTCCCCCCTGGATATTAGGAAAAATATCACAGGGGAGGTGCACATCCCCTGCAATATTGGGTGTAATATCATCCTCTGCCCCATGTGGTATAATGAACAATATCATAGAAG	.
PANC_008_MP	6	3	3	40933166	41932979	999813	3p22.1	3p22.1	no_gene	ULK4	NO	TCTATAATCAAAAGACACAGAGTGGATTAAACATGCACATGCATACACACACACACACACACACACACACACACACACACACACACACACACACCCCCCTCATCTGTTGCCTACAAGAAACACTTCACCCATAAATATACACATAGACTGA	TTGTAGACCAACAGACATCCTTAGTATGTATTTGTGACTAGAAGTTAAGAGTTAACTTCACATTGGCTTTATTTTATTTATTTTATTTTAGACAGGGTCTCGCTCTCATGCAGGCTGGAGTGCGGTGGCGCAACCTTGGCTCACTGCAACC	.
PANC_008_MP	8	10	10	109836232	109916593	80361	10q25.1	10q25.1	no_gene	XPNPEP1	NO	CCCTAACTTCACTTCCAAAGCCCCCAGTAAACTGGCCTTCTTCTCCTCCACTTCCCATGTAATCCTCACCACTCCACTTCAGTCAGAACAAAGAATAGCCCTTTCCTGTGCCTGCCTCACACTTTCCTGCCAACATACTATTTCCTCAGTC	GCTGGTATTTTGTTGAGGATATTTGTATTTATATTTTAGAAGACATATTGGGGTGTCTTACTTTTTTATGAAAGAATAATATGTTTACTCTCGTTAAGAACATCCCATTCTGTCCAGTAAAACTAAAGTCACAGCCATATGAAAGCAGGCC	.
PANC_008_MP	5	8	8	17164492	17496010	331518	8p22	8p22	ZDHHC2	no_gene	NO	ACACACATATACACACACACACTGACACACACTTATTGTTCAATTCAGTGCGTGTTTTGCAGAGTGGTGCAGAGGAGTTCATCAGCAAAATATACACTAAACAATAAAAAAAAAAAACCTTTTTCTCTAATTCTTTTGAAACAAAATATCC	CCACCATGCCCGGCCTATTACTATTTTTGTTTGACAGAAAGGTCCACTTTACTTTGCATAGTATTGGAGCTGTCTCTTATACACATCTAGATGTGTATAAGAGACAGGCCTAGCTAGGCATTTCCGCATGCTAAGCGGCTCATTCACAAGT	.
PANC_008_MP	7	17	17	56993281	65063710	8070429	17q22	17q24.1	SCPEP1	no_gene	NO	CAAAAACTTATTTACCAGAGCAGGCGGCAGGGCAGACTTGACTCATGGGCCCTTGTTTACCAATCTTTGAAGTAGGCCTGCATTGTTCAATAGAACTTTCTACAGTAATGGAAGTGTTCTGTATCTGTGCAGTCCAAAATGCTAGCTAATA	TATTGGTTGTATTTTTTCTCAGCCTCCAAAAAAGACCTATGGGCTGCTGTTGACCAGCTGAGACCTCAGCTCCTCCAAAGTCAGAAGCTGGTACTGTCTTAAAGGCACACTGGCACTCCTAAAATCCTTCCACCTTGCTTACTGCGTCAGA	.
PANC_008_MP	6	15	15	83348891	83567733	218842	15q25.2	15q25.2	no_gene	SH3GL3	NO	TCCTTGCTTATATTCTTTGCTTATTTTTAATTTTTAATTTCTTTTTATTTTTTGAGGCACGGTCTTTCTCTGTAGCCCAGACTGGTGTGCAGTCGTGCGATCAGAGCTCTCTGCAGCCTCCTCCTCCCAGGCTCCGGTCGTCCTCTCGCCC	TAATTACCTTTAGGGAGTTGGAAAGGAAAGTGGGGACTTTCACATTTTGCTTTGTATTTTGTGACTGTTTTTGTTTGTTTGTTTAAATGTAAACAAAAATAGAATTGCCGAGGAGGATATTTCAAACAACCAACTGGTCATTAACACACAC	.
PANC_008_MP	6	1	1	115829462	116006340	176878	1p13.1	1p13.1	no_gene	SLC22A15	NO	CTCCTCCCCCAGGCTTGATCCAGAGCTTATATAAGGCATGATGTCAGCACAGAGCCTTCTCCAGACACACGCAGAACCAGCCCACACGGAGGCCTCCCTCACCTGCTGCTTTGCAGTCCCTTTGAAGTTTCGGACTCTCCGAGTGGCACCT	AAGCCTGGGGGAGGAGATCCCGATGAGTCAAGGAAGCCATTTCATTCAATTTCTCCTGTTTCTAACACTCTTTATCTTGAGAGTAGTAGTTCCCTGGGTTCCCTTTAACTAATTCACCCTTCCTTCTGTCTTCCACCTTCAGTCGGGCACT	.
PANC_008_MP	4	3	3	23770799	23817996	47197	3p24.3	3p24.2	no_gene	UBE2E1	NO	TTTTTGGTGCCAGCTGCTATTTTTATCACTCAGCCATTCATTCAATCTCTACCTAGTCCAGGGTGGACATAAAGCTATAGTGCATAGAATAGTCCTTGCCTTCAAAGAACTCATTGCTCTGTCAGGGAGCCAGGTTCTAAAGCCCCCAAAC	AACCCGACTCCTTTTCAAGTCCTCCATATCGAAATCAGTGGCTAAGTTCTATGGATTCTACTGTCTTCTACCTCTCTTTCCTCTCCACTTTGAAGGCCACCACTTACACCCCAGACCCTCTTGACCTTCCACCTTACCTACTGTAGCAATC	.
PANC_008_MP	3	1	1	151553177	152084609	531432	1q21.3	1q21.3	TUFT1	TCHHL1	NO	CACCTCCCAGGTTCAAGCAATTCTCCTGCCTCAGCCTCCTGAGTAGCTGGGACTACAGGCACCTGACACCACGCCTGGCTAATTTTTCTATTTGTAGTAGAGATGGGGTTTCGCCATGTTGGCCAGGCTGGTCTCGAACTCCTGACCTCGT	CTACTTCCAAATGCCAAAATGGGCTTTGTCATGAGACAGTTTATCTCAATGTACCTGTCATTAAAAATGGAAAAATTCCTTCCATATCTTTAGCAGGTGCCAGTTTTTCCAACTGATTCATTGAATTTAAAATAGAGCAGTAGGAAATTAT	.
PANC_008_MP	5	1	1	191908793	192155966	247173	1q31.2	1q31.2	no_gene	no_gene	NO	CTTCTCACAGATCCACTAGGCAGTGGCCCAGTGGATGCTCTGTGTTGGGAGCTCCAACCCAACTTTTCTCTTCTGCATTGCACTAGGTCTGTCTCTTATACACATCTAGATGTGTATAAGAGACAGGGGTATAGCAAGGCTATAAAAAGCA	GTATACTTTTAATGATAAGGATATATATATATATGTGTGTGTGTGTGTGTATATATATATACCCACGTGTTTCCATTTTCTCGCTCTCTCTCTTATACACATCTAGAGGTGTATAAGAGACAGCTCTCACCACCTGCCATGTAATAAATGC	.
PANC_008_MP	6	1	1	206738082	207311696	573614	1q32.1	1q32.2	no_gene	no_gene	NO	CCATTCAGACAGGTCAGTGCCTTGGCCTTTTCAGCCTAGGCTGCTCTTTAAAAAGAAGACCTTCAGCCACTATCCAAGAGTAAAAATGTCACATTTTCAACATTCAGCTCATCTTGAGCACCTCCTCTGTGTCATGCCCAGTGCTTAGGAC	GTAGATGTAACGATAATGTCATTCTGCGGCCAGGTGCGATGGCTCATGCCTGTAATCCCAGCACTTTGGGAGGCTGAGGAGCTGTCTCTTATACACATCTCTACTCCCCTAGGATCAGAGAGGTTGCGACTAGTATTTGGTCACACAGGAC	.
PANC_008_MP	6	1	1	209349851	209425630	75779	1q32.2	1q32.2	no_gene	no_gene	NO	TGAGTGATTGATGAGCATTTCTGAGCGATGCCAGCCCCTCCTCTAGGCCTGGCCTGGCTGCTTTGCCATTCCAGAACAAACCCACGTTTGATCTACGAGGCTACTTTCTTGCCATGAAAGGATGTGTCTCCCAAGTGACCTCTTCCTTGGT	GCCTTTCCTGCAACTTGTATTAATACTCAACACATATTTCATTCTGTCTGTTGAATCAACCGCGGTTATTTCTATAGGGGAAGAACACCAAAAGATAAGCTACCTAGGTTCCACTGCACAACATTTGGAGTGGACTGGACTCTTGGGGGTG	.
PANC_008_MP	6	1	1	227334877	227419801	84924	1q42.13	1q42.13	no_gene	no_gene	NO	CTGTAAAACATTGCCATAAATGTGGAAACCTAAAACAAATATATTCTTTCATGGTTAGCTGGTTGTGGTGGTGCATGCCTGTAATCCCAGATACTTGAGAGGCTGAGGCATAAGAATCACTTGAACCCAGGAGATGGAGGTTGCAGTGAGC	TTTTAGGTTTCCACATTTATGGCAATGTTTTACAGCAGCCATAGGAAACTAATACCGATGTTTGCTCATGACTGAAATAAATAATGTTAAGATGGGGTGGAAATGATTGTGCTCAGTGGCAGAAATTTAGGAACTCCTGAGCAAACATTTT	.
PANC_008_MP	3	1	23	70589551	93024086	NA	1p31.1	Xq21.32	no_gene	no_gene	NO	TTATACTGGGGTCAAGCAGCATTGCAGAAGATAAGGCATTTAGGTTTTAGGTCAGGTGTGAGTTGAAGAGGTTTTAAGTTCTCGAGAACACAGGCTAAGGGAGAAGAAGGAGGAATGGAGGGTGGAAGGTTGCCCATAGTGAAGGAGGTAA	GTTCCATCTGCTATTCTACTGCTCCTCAGGGATTATTCAGGGCCTGTCTCTTATACACATCTAGATGTGTATAAGAGACAGGGGCTTACCTCCTTCACTATGGGCAACCTTCCACCCTCCATTCCTCCTTCTTCTCCCTTAGCCTGTGTTC	.
PANC_008_MP	7	2	2	8048682	8095588	46906	2p25.1	2p25.1	LINC00299	LINC00299	NO	ATGGTTGGTGAGGACAAGAAGCTCGGTTTGATTGGACACCAGTTGATCAGATCTACTTCCTGTTCTCCATCCCCTACTTCCCGTCACAGTGCAGGTGGAACCAGCGGTGGACTGCACGTATGCTCTGAGTGCAAACCTACCCTGCTGGAGT	CATGCAAGCCTATCAGTCCAGGTGACTTAATTTCAAACTTCTGGGCCTTGTTTACCGATGAAACCAGGTGCTTTCATCCTTGGGCATGTTACTATTTGATTCAAAATACAGAACTGGATATTTATACATATTTATTTTCATCTGGTTAGCT	.
PANC_008_MP	7	2	2	36161897	36202673	40776	2p22.3	2p22.3	no_gene	no_gene	NO	TTATTTATCAGGTCTCATCTCTTAACCTCTTTTTGCTTTGATTATACCAATCTTCAGTTCATGAGCTTGACACAATGACTAGTAGCCAGTTTTAGGACTGATGGAGCTGAAAAGATCTTCGAACCTGATGACTCCATGGACGTGCTCTACC	TGTAGAACTTTGTGCCTACCATTGTTGTACTGTGTACTTCAAAATGTGTTAAGAGGGTAGACTTCACGTTAAGTGTTATGATCACGGTACAAAAAAATTAAAATTAAAAAAAGAAGCACGTGTTGGCTGGTTGGCTGTTGTTCCCAGAGGG	.
PANC_008_MP	4	2	2	216487155	216554510	67355	2q35	2q35	no_gene	no_gene	NO	TCCAATTGGTCACTGTGTCAAGCTGCCGGCTGCTCCTTGGGCCAGATCTCTCCCAGAAGGCCCGGTCTAAGCATCTAAGTGGCATCAGTTGCTTCTCCCAGCTTGCTGAGGAGGACTGTGGGTTAAAGATGTGTATAAGAGACAGGTCTTG	TCTCCCAACTCGAAGTCAGGTGTTCCCTCCACCAGCCCATCTCCTAGGGTGCATTCTTTCCCCTGTCTCTTATACACATCTAGATGTGTATAAGAGACAGGATCCTAAGAGATCCAAGTCCATAGAGCCCACAGAAAAGCTGCACCAAAAC	.
PANC_008_MP	3	3	3	43040719	43396026	355307	3p22.1	3p22.1	GASK1A	ANO10	NO	TTTATTTTATTTTATTATTTTTTATTATTATACTTTAAGTTTTAGGGTACATGTGCACAATGTGCAGGTTAGTTACATATGTATACATGTGACATGCTGGTGCGCTGCACCCACTAACTTGTCATCTAGCATTAGGTATATCTCCCAATGC	CTAAGTTCCTTAATCTGTATAAAAGGGTGTCTATTCCTACCACTTCTTTTCAACATTATGCCGAATGTTCTGGCCAGCGCCATCAAGCAAAAAAAAAAAAAAAATAAATAAATTAATAAAAGGCCTTGAGGATTGTTAGGGAGTTGTAACA	.
PANC_008_MP	11	3	3	56079617	56192991	113374	3p14.3	3p14.3	ERC2	ERC2	NO	CTCTGACCTGTGCAGCTGCACAGGTCCCTATGCTTGGTTTAAGGCTCTACGGTTACCATCCTGAAATTCTCAATTTTGGGACAGGGGTGTCATGTTTACATTATGCAATGGACCCCCAAAATTATGTAATTGGTTGTGACTGGAGAGTTTT	AGGTATATGGTAGATTGGCAGCCTATATTAATGATGTTGCGAAAGAAAATTCATGAATACAGGCTGCCAATCTACCATATACCTGTTTTGTAAATTGATTAAACAGTTATACACAAAGGAGAGTCAAAATGGGGTAGGTAGTTTATGGACA	.
PANC_008_MP	47	3	3	196436982	196679567	242585	3q29	3q29	no_gene	no_gene	NO	TTGGTAGCAATCTCCGGTAAAATCACTGGGGTGTGGTCCTTTGTGTGGCAGATTTCATTTTGTTAATGGTCATAAGTCTATGCATAGTTGAGTTCCATTTTGTTAATTATTTCTTCTAGGCAACTGTCATTTATCTATTTCCTAATTCATC	CTGGGCGACAGAGCAAGACTCTGTCTCAAAAAAGAAAAAAAAAAGGAAAAGTTAATATATTCCAACATGTTTTATGAGGTGGGCCAAATCCTGATATCGAGACTCAAAACCAGACAGGGCCAAAAGAGAAAATTGTTGGACGACCTCTTTA	.
PANC_008_MP	13	4	4	19227755	19325303	97548	4p15.31	4p15.31	no_gene	no_gene	NO	TATTTCTTTTGTGCATTGGCTGTTCATGTTCCTTTTAGGCAATTTTATTGAAATGAACATAAAAGCAGCATCAAAACAACGTGGTTGCCATATAACTACCAACCAGTTTGAAGCCAGCTTTACTCTTTTTGTTAGGAATATGAATAATGTA	AACTTGAGTGTACACCCATATTAGGCTGTGTGGACTTCATTCTAAGTATATTGGATGTTTTTGAGCAGGGTAGAAATGTGATCTGATTTACATTTTTCAAAGGGTGTCTCCATTTAAAATAGAATAGATTGTAGAAGGTAATATGAAAAGA	.
PANC_008_MP	5	4	4	71391445	71464824	73379	4q13.3	4q13.3	SLC4A4	SLC4A4	NO	TTATTGTAACTAATAGTTATAATTGCAAAGGACTTTAAATTGCTACATGTGTGCTAAAGAATAACAATGATTTTCAAACTTAGTACAGAATGTAATTAATTTTTATAGCAACAGTAGATGTGTATAAGAGACAGGCAGTGTGTATAATAAA	TTCACTTATCATTTTTAAAGAAAATACAATATACATAAAATGATTATGAAGAAATTGTTTTTTAAATCAACTTACAAAACTTACACAGTAAGTGCCACTCAAAAGCTTAGGAGACCATTATTACAATAATTACTCAAAATATTTCTTACAA	.
PANC_008_MP	5	4	4	95255049	95313289	58240	4q22.3	4q22.3	UNC5C	UNC5C	NO	CACTGCAGCCAGCCTCCACCTCCTGAGTTCAAGCGATTCCTGTGCCTTAGCCTCATGAGTAGCTGGGATTACAGGCTGTCTCTTATACACATCTAACACAATTTTAATAAAATTTAACAAAATGATGCCTGTTAACGAAAGTGGGGCATAG	GTAATAATAATTAAAATTAAAATTATTAAAATTCCTTTAAAGTAAGTCAGTGTATCCTTGTTTACTCATAGAGACAAATTAATCTTCCTGCAGCATGTCATTTTCAAAACTGTCATTTTACCAATTTACAATTTTCACAATCTCACTGCTC	.
PANC_008_MP	4	5	5	42326432	42417299	90867	5p13.1	5p13.1	no_gene	no_gene	NO	TTTGATCTCTTTTAGAGTTAGTTCAGAAATACTTTTCTTACCAAAGACTTACAAAGCCAAAATTTCTAGAGTTCATTGAAAAGAAGGGTAAAAGCCTCCAGTAAGATGCTTTGGAGAGATGTGTATAAGAGACAGTCCTTGAAGAGGTCCT	AAAGCTGGATGGAGAATGACTTTGATGAGTTGACAGAAGTAGGCTTCAGAAGGTCAGTAATAACAAACTTCTCCGAGCTAAAGGACGATGTTTGAACCCATCATGAGGAAACTAAAAACCCTGTCTCTTATACACATCTAGATGTGTATAA	.
PANC_008_MP	8	7	7	67166124	67234207	68083	7q11.21	7q11.21	TYW1	TYW1	NO	GTCTTTTCGTTTGTTTTTTGTTGAGAGTTTCACGCTCTGTCACACAGGCTGGAGAGCAGTGTCACAATCATAGCTCACTGTACCTGGAATTCAAACTCCTGGGCTCCTCAAAAGATTATCCTACCTCAGCCTCCTGAGTAGCCTGTCTCTT	CATGGTGACATGTACCTGTAATCTGAGCTACGCAGGAGGCTGAGGTGGGAGGATGGCTTGAGCCCACAAGATTGAGGCTGCAATGTGCAATAGTTGCACCACTGCACTCCTGTCTCTTATACACATCTAGACGGGTACAAGAGACAGAGCC	.
PANC_008_MP	5	7	7	104857860	104989765	131905	7q22.2	7q22.3	LHFPL3	LINC01004	NO	AAGAGCAGCGGGGAGTTTTCTAGCTGAAAATTCCACAGGAAACGGGGCTTGTGGTTTGCAATCATTACTACACAGCAGCTTCTGTGGCAGTTAAAATCAAGTTAAAGTCAAGTAGGTAAATTCTAGCTGTGTCCCAGGTTACTTCCTGCTA	TTTTTTTAAAGATGACTATATTTTAACTCCTCCTGACTAGTAAATTCAAGGATACCAGGAAAGATGAGGTGTAGACTTTAAACCTTCCAACATTCCATTGTGTTAATCATTCTTCCTCATCAAAGAGGCAGTAAGGGATAATTTAGAGTGA	.
PANC_008_MP	8	8	8	117086871	117133370	46499	8q24.11	8q24.11	SLC30A8	SLC30A8	NO	CATTCATAGATGGATCAGGAGAAAATAAAGTATCAAAATGAGTGCAAAGAGCTGTAAGTGAAAACCATCTTAGACACAAATTAATTGTCCCCACCAATATTTTATCTTTCTTTGCTGCTGGCTGTATGTATATAGGCATTTCACATGGCTA	TTTGGCTATAGATATCAACAGGAAATAAACAATCTGGAAGTTTGAGATTCCTCCATGCGAACTTTGCCTCTAGTACAAATACGGATGTACAGATCTATTTATAATTGACATACATACATACATAACTGTCTCTTATACACATCTAGATGTG	.
PANC_008_MP	9	9	9	118775096	118825555	50459	9q33.1	9q33.1	no_gene	no_gene	NO	ATAAAATTCTGCACATTAACTCTGGTTGATGTGATAGGAGAGACTGAAAGGAATGGGTTAATCAAGGATAGAAAAAGTGAGACCAATTAGGATACTAATGCAACAGTGCAAATGTGGTGGCCTGGACTAGGTCACTATGAGCTGTCTCTTA	GGTTCAGCATGATTATGATATAAAAATGATAAAGAAGTTACCTTGAAGAAAAATGTAAAGCAAAGAGTTTCCTCACAACAATCAATTTATGCTTCTGAAAACTGGCCCTGAGAGAGGGCACTGGATGAAGACTAACTTTCTGCAAAGACAG	.
PANC_008_MP	5	10	10	96252062	96320610	68548	10q24.1	10q24.1	BLNK	DNTT	NO	TTATTTTGAGACGGAGTCTCACTCTTGTTGCCCAGGCTGGGGTGCAATGGCGTGATCTCAGCTCACTGCAACCTCTGCCTCCCAGATTCAAGCGATTCTCCTGCCTCAGCCTCCCGAGTAGCTGAGAATACAGGCACCTGCCACCATGCCG	ACGCACCACAGACAACTGTGGTGTGATTGTGTGATGATTGTGAATGGCAGAGATTTCAATACAGAAGCTGCTCTCATAAATGTCACACAGGAGTCTTCATTTTCTCTAAACTCACAGTTTTCAGCCAGTATATCAAAGGCATCCTGCAGGA	.
PANC_008_MP	5	11	11	2770115	2891864	121749	11p15.5	11p15.4	KCNQ1	SLC22A18AS	NO	CCCCCTGCAGCCATGTCTTTCACACCAGGCCACACCTTCCACTCCAGGCCCCAGGATTGACACAGGCCCGCCCACAGTCTCCTTGGTGGAGCCCCCACCCATCTGGGCCCTGGAGCCACCTCAGCCTCCAGACTTCACAGGGCGGTCTGGG	GGCCAACTGCCCTGGCTTCAAAGCTCAGCCAGGAGGAGGTGGAGAATGGGAGGGAGGAAGGAATGAAGGAAAGAAGGAAGGAGTTAAGTGTTGGGGGCTCCCCTCCTTCTCTGACCCTGGAGGTCAGTGGGGCGGGACCCCAGCCCAGGGC	.
PANC_008_MP	5	12	12	9046423	9148119	101696	12p13.31	12p13.31	no_gene	no_gene	NO	ATACATACCAAGACATCTGCACCTAAGCATGTTATGATCAAACTGCAGAAAGTCAAAGACAAATAGAAAATCTAGAAAGAAGCTAGAGTGAGGGAAAGCCTTGCTTACAGAGAGCAAAGGATGAGCTGTCTCTTATACACATCTAGATGTG	TATTGTATTCTTGAAAAATGCTAAGGCGTAGAGTTTAACCATATGACAACTAGATGAAGTAATGTACACGTTAATTAGCTTGACTTAACCATTCTACAATGAATATATATTTCAAAACATTGTACATGGTAAATATACACATTTTTTTCTG	.
PANC_008_MP	3	12	12	79171496	79245812	74316	12q21.2	12q21.2	SYT1	SYT1	NO	AAATAACTATAGAAGAGGAAGAATCATTTGGCTTTCACATGACTTGTGTATTATAAATAAAAAAGTTCTTTCAAATTAATTCCATTTACTATGTTTTATATATTCCTTCCATAATTCACTTATTCTATTCAGTAAAGGCTTAGTCTGCCAA	TGATCTTTCCACGTATCTCAATTATGCCCTGCTCAGGCCACATCTATTTGCTCATGTGGTTCCCTTTCCTGAAAAAAAAAAAGTGTTAGTCTACTGTTATATATTCTTTTTACTTTTCATGAAATCCTCTTAAACTACTCTGTTAAACATT	.
PANC_008_MP	5	13	13	70235995	70271022	35027	13q21.33	13q21.33	no_gene	no_gene	NO	GAAAAAGTGTCTGTCAACAAGAGAGATACAGTTTAAAATTAAAATATTTTCAACATTTGAGTATAAAAATGTTTAGGCTAAAAAGCATTAAATAGTAAAAATGAAGTAATCCATGTTTTTATGTGTTTTATCTTGCTCCTAGTGTTCATTA	TTACATAGTTAGATGGTCGCAAAAGTGGGAATAAGACACAGATACTCAATTTATTCCTTCCAGTATTCCACAAACATAATCTTCCCTCCTATGTCATCTTTTTGCAAGTTCCTGTGTTCATCTTTGGCAGCAGTATGATGCCACTTCCGAT	.
PANC_008_MP	6	13	13	70342924	70414576	71652	13q21.33	13q21.33	no_gene	no_gene	NO	AAAACTATATCACATTAGTTTGGACAATAATTTTTGGGATATAAATCCCAAAGCACAGACAACAAAAGCAAAAATAAAGTGGATTACATAAAACTAAAAAGCTTTTGGACAGCAAAGGAAACAATAAGCCTGACTCTTATACACATCTAGA	AGGTCTTCCTTTTTTCTTGATATAAGCATTTACTGCTATAAACTTCCTTTTTAAAGTTAATGCTAGTGTTGCTGATATAATGACTGCTTTTAGAAGCAAGAAAATAAGCAGTTTAATCTTTCATTTCTTTTTTTATTATTATACTTTAAGT	.
PANC_008_MP	6	13	13	79033246	79085282	52036	13q31.1	13q31.1	no_gene	no_gene	NO	CCACAGAGGAGAATCAGAATTAACTTTCCTTTTCCATGAGCATCCGCAAGCACTTTGTTCATATTGCTAACATGGAGTGAATCACAGTGTGTTAAGAGAAGTGGCATTCTAGTGACATTTATTCCTCCTTGCTCCACCCTTTCCAGTCTCC	TGATTAAGAAAGGCTGACCTTTCTTTTGCAGGTGCAAATAGGTAGTTCTTCAGAGGCTGTAACTGAATGACAAGATAATTCTATCCATTTAATATTGAAGTGATGTTGATAGTATCATTCTTCTCGAGTTGGAAACAGGACAGTGTAGAGG	.
PANC_008_MP	6	14	14	37377228	37418057	40829	14q13.3	14q21.1	MIPOL1	MIPOL1	NO	TCTCAGCTTTTCTTTTTACCAGTGAGACATAAAAGCGAATCTGCAGCAGTAGGGGAGGAGGAAAGAGGGGCATCTTTGTAAAAGTTTTTGTTTTTCTTAGATAAGGGCAGATGAAGTAAACATCACTCCTTCCTCCCTTCTTATTACATGC	TGTTATGTTTGGTTTAAATGTGTTTTTAATAGTTATAGTCTGATACAGTTAAGCCTTGTTTTAGTAACTCCAAGACCATGAATGGAAATTGGTTTTTATCTTAGAACAGAGACATCTGATGTTATGTGTGATATCTGCTAAATAAAGAAGC	.
PANC_008_MP	4	15	15	51383911	51484890	100979	15q21.2	15q21.2	GLDN	DMXL2	NO	CTAATTAATTTCCCTGTTATTTATCTCCATGATTGCATTTGGGTCGACTAAAACTGTGTGCAGCAGGGGTAAGGTGTTTCATCTCTGCACAGTTTAAGGCCGGTTTAATTCTTACCTAGAAGCCGTTGCGTTCCGGGATACCAAGGGTATA	TTTTTTGGTTTGCCTGAGTTATTTCAAAAGACCTGTTTTCAAGTTCAGAAATTCTTTCTTCTGCTCGATCTAGTCTGTTGTTGAAGCTCTTGATTATATTTTTTATTTCATTCATTGAACTTTTTAGCTTTAGTATTTCTGTTTGGCTCTT	.
PANC_008_MP	6	16	16	8260698	8340114	79416	16p13.2	16p13.2	no_gene	no_gene	NO	TCTTATGGATGGTGTGCTTTAATTTTCTTCTTTGTAAAATAAGTTGGCATGACAAGGAGCTGTTTGAATTGTAGGGAGGGAGGCAAGATTTCCAAACTCATGGAATGAAATGAGATGGGAGGTCGTGAAAACAGAGTGCACAGGATGGTGA	TTTTTTTTGATGTTTGGACCCAGTTAATGCCAATAAATCCAGTTTTTATAAACCCTTGTTGCCTCACTTGTTCTGAACGTCCATAACTTGTTATTGAAAGGGATATTATATGGTGGTACAGAAGCACTCATTGTCCTGGAGCCCCGTGTGA	.
PANC_008_MP	3	17	17	17283640	26603654	9320014	17p11.2	17q11.1	no_gene	no_gene	NO	GCTGTTTGAAAAGGAACCTCCACCTCCCTGGTTCAAGCGATTCTCATGCCTCAGCTCCTGAGTAGCTGGGATTACAAGCACACGCCACCACACCCGGCTATTTTTTGTATTTTTACTAGAGACAGGACTTCGTATTGCTGGCGTGGCTCCT	ACTCTTTTTGCAGGATCTACAAGTGGATATTTGGACCACTCTGTGTCCTTCGTTCGAAACGGGTATATCTTCACACGACATCTAGACAGAAGCATTCTCAGAAGCTTCTCTGTGATGACTGCATTCAACTCACGGAGTTGAACACTCCTTT	.
PANC_008_MP	4	17	17	17257388	27981894	10724506	17p11.2	17q11.2	COPS3	LINC01992	NO	CCAAACAAACAAAAGAGCAGGGTCAAGAATAGCACGTAGAGTATGACCCCAATTACATATAACTGGGAGAGTCTATGCATACACCTGTCTCTTATACACATCTAGATGTGTATAAGAGACAGCCTTAGGCTATATGGCTTGCCAGTAGTGT	CATGGATATTTTCACTGGCCTTGTCTGCTCCATGAAACAACCTTTGGAGGTCAAATTGATGAAAGGTGTGGTCTTGCCTGTAAGACCAGGATCGAGTCTTTCCCTCTGAGACAAGTGGTTCTTCCCAGAGCTGTTACCAGGCATCTAGGTT	.
PANC_008_MP	6	22	22	18974554	19074891	100337	22q11.21	22q11.21	DGCR5	DGCR2	NO	GCCACCGGGAGATTCAGCTCTGCACACCCACCCCACCATGTCCTCAGCTGGCACCCACCAGGTCTAGGGGCTGTCTCTTATACACATCTAGATGTGTATAAGAGACAGAGGTTGCAGTGAGTGGAGATCGCACCACTGCATTCCAGCCTGG	AGCAAAGAAGTTATATAAGAAAATTTCCCAGAAATGAAAGATTGTATCCTTGGATTGGAAGGGACCTGTCTCTTATACACATCTAGATGTGTATAAGAGACAGGCCCTTCCCTGCCCCGGGCAACCATTCTTCTATATTGTCACTGTAGAT	.
PANC_008_MP	4	23	23	34914277	35065415	151138	Xp21.1	Xp21.1	no_gene	no_gene	NO	CAAACAGACATGGCTGCCACTCTTGACTATGTAAATTTATGAGGAGTTGTTTCACATCTATTTTTCATGGTAGATAGATGTGACTTTATTATTTTATTGTGCTGGTTTCCTAATTTCCTAAGCACAAGGTAACGATCACCAGTGACTAGTG	GTTGTAGCCACCTGAAATAACTAAGACACCCTTACCCCGTGCAGTATCTGGTGGCAAACATAGACCAGCAAATACAGATATCCACCCTCTGTAGTGCAAAAATTCAAGAAGCATGAAAAGTCCGTCTGAGCTTGGGACATCAATTTCTCCC	.
PANC_008_MP	5	23	23	53752024	53790656	38632	Xp11.22	Xp11.22	no_gene	no_gene	NO	TATGTATTCAGATACTTTGCTAATATTTTTATTTTGGTAAAATATACATAAACTAAAATTTACCATTTCAATCATTTTAAAGTGTACAGTTCAGTGGCATTAAGTACATTCACACTGTTGTGCAAACATCACCATATCTGACTCCAGAACT	CACTGGGGATCACCACCGTTACCACTTTATATGGCCTTTGTGTGGCTACTCTAAGCCCTGTCTCTTATACACATCTAGATGTGTATAAGAGACAGCTAGGAGGGAGGGAAGAATAGGAATTTACTGTTTAATAGCTATAGAATTTCAGTTT	.
PANC_009_MP	3	22	22	23198119	49856455	26658336	22q11.23	22q13.33	BCR	ZBED4	YES	ACACTCGGGGAGCACTCGGACCCTAATCCTGAATCCCCACCCACCTCCTCCCTGCTGCCAGAATGCTGGACACTGTGGTCCAATTTAGTGCTCTGGTCTCTCCTATACTCACTTGGAGCCTGGCTTCTGTCCTTTATCCCATAACCTCCTA	GGGGGCGATGGCGGAAGCCCCAGGAGAGCATTGTCCATGAGGTGCAGAGGCAGCCTCACGGCATCCCAGTGCGTACCTCCTGCCCGGCCCAAGCGCCTGCTGCTGAAGCCGCCTCCCAGCTCCCCCGGGTTGTTTCGGAATTCAGGGGACA	.
PANC_009_MP	7	12	12	107590421	108792292	1201871	12q23.3	12q24.11	BTBD11	SSH1	YES	AAAGGGCACTAATGACTTCCTCGCTGCCAGCCCAGTGGCCTCCTTTCTCTGCTGGTGTTGCAACCTTGGATTCTGGTGACCTCTTTCGATCTTAGTTTCCCTGGTCCCTGCTACCTCATTTTCTCTGGGCTCTTCTATGACCTGTCTCTTA	TCGGAGCGGCTCCTTGCTGCAGGTGGAGGAGACGGAAAGGGAGGAGGGCCTGGGAGCAGGGAGGTGGGGGCAGCTTCCAACCCAGCTCGATCAAAACCTGCTCAACTCGGAGAACCTAAACAACAACAGCAAGAGGAGCTGTCCCAACGGC	.
PANC_009_MP	9	19	22	39467743	29061900	NA	19q13.2	22q12.1	SUPT5H	C22orf31	YES	GAGTTCGAGGCCAGCCTGACCAACAACTAATTGTGTGTGATTCAGCCAGTCAGGTTTTCCTTCAGATAAAGGAAGAGCTGTGGAATGCACCTTTGAGTCCTGTCTCTTATACACATCTAGATGTGTATAAGAGACAGGCCTAGAGAAAGTC	ATTTCTAGTCACCTGTCTTTCTCTGCCTTAGTCACATATGGGCAAATTGCTGTTTGTTTAGATGTGGGCTCAATGCAGGCAGCTTTGAGCCATTATCTCTAGTATTTGTGATGTCACTTTGGTTTGTGATGTGGGTGTGGGTGGGTGTTAC	.
PANC_009_MP	13	19	19	43571262	43625595	54333	19q13.31	19q13.31	XRCC1	CADM4	YES	ATGAAGGGGAATGAGAGTGCCCCAGCTGGAGCTGGAGCAGTGGCAAGGATTTTTATTTAAATAGTAGGGTCCGGGAAGGCCTCCCTGAAAAGGGGCCATTTGAGCAACATGAGCTATGTATGTATCTAGGGAAAAGACTCTGAAGCTGGCT	ATAATAATTCTAGCCCTCCCACGCCATTCCATCCTCAGCAACCAGGAGTCTGAGGCTGCACAGCTTCAGTATTGGGGAGTCTGAGCCTCCAGATTCCTCCTCCCTCAGGATCCAGGCTGTCTCTTATACACATCTAGATGTGTATAAGAGA	.
PANC_009_MP	24	4	4	91504125	92756699	1252574	4q22.1	4q22.1	CCSER1	GRID2	YES	ATAAAGTTTCACTTAGATACAACAATTCTTTTGACTCTCAAATGTATACCCTTTTCCCAAAAATAAATCATGTATCATCCTAGGCTAAAAGTTTAATAGTAATCTGCCATACAGTATTGTGTCTGTTGTACTTTCATATTTCTTGAAACCA	CCCTGACTCTTACTGATGTTGAACATTTTTTCATATACCTGTTGGTGGTTGGCATGCCTTCTTTTGAGTAGTGTGTATTTCTGTCTCTTATACACATCTAGATGTGTATAAGAGACAGACATGCAACCATGTACAATATCCATTGTACATA	.
PANC_009_MP	9	19	22	42581122	33832112	NA	19q13.2	22q12.3	CEACAM8	LARGE1	YES	TTATTTAGTTCAATGAAATTCATGTTTTTTTCCTTTTGTGTTTTGGTAGGCAACTTCACAAAGGTATCTGCCTGTTTGCAAGTTCATAGACAGTCCAGTGGCGTGATCTTAAAGTTATCAGGAACTTGTGTTCAAGAGTACTCGTCAGAGT	CCGGCTAATTTTTTGTATTTTTAGTAGAGACGGGGTTTCACTGTGGTCTCTGCATGTTTGAGCTTCCTAGGAATCTGGTCATTATGACTGATAGGTGCCAGGACTCATGCTGAAGGTACTCCAGTAAGAAAAGCACGGTATTATGGGAGCC	.
PANC_009_MP	6	5	5	179633381	180533659	900278	5q35.3	5q35.3	HNRNPH1	CNOT6	YES	TGCCTCCCGGGTTCACGCCATTCTCCTGCCTCAGCCTCCCGAGTAGCTGGGACTACAGGCACCCGCCCCACACCCGGCTAATTTTTTTTTTTTTTTTTTTTTTTTTTTTTAGTAGAGACGGGGTTTCACCGTGTCAGCCGGGATAGTATCC	ATAATAAACAGATTGTTAAAATATAAAAAAGAAAACTGTACTTATACCTCCTAAATCTATAAAAATGAAATAAATAAGTTAAAGAAGCCAATCTGGGCTAAGTAAGTTGGCTTATGTCTGTAATACCAGCACTTTGGGAGGCTAACGCGGG	.
PANC_009_MP	4	22	22	19959240	30950091	10990851	22q11.21	22q12.2	COMT	MORC2	YES	TGGGATCACGCCCACCTGGCCATCCGAGGGCTGACCCTGCGCTGTCACCGGCCACTGCCCAGTTTCGCAGGACGAAAGAGCAGGCAAGTGAGAAAATGGAGGGCGGGGCCTGAAAAGCCGAGAATCAGGCCTCCCTTTAAAGAAAGCCACG	CTGTTGCAACATCTCAGGCTTAATTCTACTAATGTATTTGCCAGGTCTTGTCCTAACATGGGAGATAGGATCTGAAAGGCAATCTTAAGTCAATCAGATTACCTGTCTCTTGGCGTTGTATTTATCAGCTTGCACAACATTCTCGAGCTGG	.
PANC_009_MP	15	22	22	18981073	19997889	1016816	22q11.21	22q11.21	DGCR5	ARVCF	YES	TGCTTTTGGGTACCTTGACCCAGCCACATTGTCTACCCTAGATTGGTGCTCATGGTACTTCTTGGTGGCATTTCAATAATAGGTTGAGTTGTATACCATCTCCCTTTACACTACATTATGAAAATGACATTATTAAATAAGAATTTTGATG	CAGTTCGCTCCTCAGGGATGCTTTGGTCCCTGTGCCCACCCCAGAGTACAGAGGATGGGGCTCAGCTCCATGTCTGGGCCTTTTACACCCCGCCTCCGCCTCCACTGCGCCTGCCCTCCCTAGGGCAGGGCATGGGCCACACGGCACCTTG	.
PANC_009_MP	12	19	19	39868201	40225573	357372	19q13.2	19q13.2	FCGBP	CNTD2	YES	CTCCCATTTCTACATAAAAATTAAATAGTCAGCCAGGGATGGCAGTGTGAGCCTGTGGTCCCAGCTACTCAGGAAGCTGAGACAGAAAGATCGCTTGAGCCCAGGAGTTTGAGGCTGTAGTAAGCCGTGATCATGCCACCGCACTCCTGCC	GGAGTATAGACAAAGTCATGGAGATGTTAGCTGAATGACGGAAAGGTCGAGTAAGGGGCTGGGGAAGGACCCTCTCTGTAGAGGAAACAGGAAGTGCAAAGGGCCTGGGGTAGGAATGGGCTTGGTATAGTCTAGGAGCTAAAAAGAAGGC	.
PANC_009_MP	8	12	12	27488701	32529382	5040681	12p11.23	12p11.21	SMCO2	FGD4	YES	AACACTGCTTTTATCTGATGACACAAAAAACCTATGCTTTTCTACTTTACCTAGAAACTCGGCTTTCACGACACTCTATCTTGTTCCCACCTTAAGATGAGTGCTTTAAGGGAGAATGGGGTTTCTTAATCTTTGTATGTCAGCACCTAAC	TTTCTAGGTAAAGTAGAAAAGTCTAGGTTTTTTTTTTTTTTTTATAAAAGCAGTGTTACTAACTAACAGATCAGATAGAAAATGGAGTAGGAAAACATAATGGAAGTAGGCCAGGCGCCTGTCTCTTATACACATCTAGATGTGTATAAGA	.
PANC_009_MP	10	19	19	38387004	41117241	2730237	19q13.2	19q13.2	GGN	CYP2F1	YES	AGGGGGCATCACTGGAGAGGGCCGTTCTAAGGTGAGGGGCAGGGTCGAGGGTGAGGCCTGGGGCTCCCGGGGTACCATGAGTCCCGGGGGTGTGGCGCTGCCAGGGAACCAGACACCCAGCCCACGAGTCAGGCGCATGGCCTGGGAGGTC	CTGCCTCAGCCTCCTGAGTAGCTGGGACTACAGGTGCACACTACCACACCTGGTTAATGTTTTGTATTTTTAGTAGAGATGGGGTTTTGCCATGTTGGTCAGGCTGGTCTCAAACTCCTAACCTCAGGTGATCCACCCACCTCGGCATCCC	.
PANC_009_MP	10	19	19	46323494	53077621	6754127	19q13.32	19q13.41	HIF3A	ZNF160	YES	GTGAAGACAGACTAATACAGGGCCTGTGGTGTTATTTTATACACACATATATATATATGATTTTGTGCATGGTTCCTGGGTCAAACTCCCATGGCCGTTGTCTTTTGTTAGAACAGTCTTTTATTAGAACAGTCTAGTAAAACAGTTCTAA	CAAACCCTATCAGGCCCCTAACCTGGGATGTTGTGGTGATTTAATATGTTGCTGCATATGGTCCATGTTTCTTTTTTTCTTTTGCTTTTTTTTTTTTTTTTTTTATATGGTGTTTCACTCTGTCCCCCAGGCTGGGGTGCCGTGGTGGGAT	.
PANC_009_MP	11	19	19	42595436	51821817	9226381	19q13.2	19q13.41	LIPE-AS1	FPR3	YES	TGATAACCACTAGGCCCACAGCCCCCACTGACCAACCAGAACAGCCCTCTCTCTCAGGAGGCATAACAGATTATTTGCCCTGCACACCACCAGTAAGGACAGTCCCCTCTGGGATATCCAGGGCATTCAATGTCCATCCTTGGAAGCTGCA	CCCTCTGGTACAAAAAGGGGTAATGATGGCTGCCCACAATGTTATTATGAGTATTATTTGTGAACAAGTGCTGTATAATTGCTGTTACTTTTAGAGAGGCTGGATATCCCAAGGTAGGAAGAGTCTCTAATTTTCCTGGCCATAAAAATCA	.
PANC_009_MP	8	19	19	34932798	35297416	364618	19q13.11	19q13.12	ZNF30	MAG	YES	TGAGACATAGTCTCACTCTGTTGCCCAGGCTGGAGTGCAGTGTAATGATCTCAGCTCAGCGCAACCTCCACCTCCCAGGTTCAAGTGATTCTCCTGCCTCAGCCTCCCTAGTAGCTGGGATTATAAGCGTACACCACCACACCCAGCTAAT	ATGATTTTATACTTATAAACGAAGACTGTATGTGTGTGGTGTGTGTGGTGTGTGTGGTGTGTGTTTGGTGTGGTGTGTGGGTAGTGTGTGTGTGGCATGTGCAGTGTGTGGTGTGTAGTTTTTGTAGCGTGGTGGATGTGTGGTGTGTGTT	.
PANC_009_MP	23	22	22	30562429	30952629	390200	22q12.2	22q12.2	GAL3ST1	MORC2	YES	CTCACCTCTGGCACGCCGGTGAACCAAGGCTGGGTCAGAGTCAATGGTATGATAATAATTAATATGAGTTGATCTCCTGGGTACGTGCATTATCTCAGTCTCACAGCCTTAGGGCTGTCTCTTATACACATCTAGATGTGTATAAGAGACA	CCGCTGCAGGCAAGCCTACCAGTGACTCATCCCTGAGCTCCCCGCAGACAGTGTGGTCTCTTCACCTTGTTCAAATGCTTATGCCAATCACTTGTTTATTTAATGACTACTTAGTGATCAGCTCTTCTGTGCCTGGTTATGATGAGGACAA	.
PANC_009_MP	12	19	19	35770169	36118509	348340	19q13.12	19q13.12	PROSER3	TBCB	YES	ACATCTGTAATCCTAGCACTTTGGGAGGCTGAGGTGGGTGGGACACCTGAGGTTAGGAGTTCGAGACCAGCCTGGCCAACATGGTGAAACCTCGTCTCTACTAAAAATACAAAAAATTGCCAGGCATGATGGCTCATGCCTGTAATCCCAG	GTCTCTCCTAAAAATACAGAAATTAGCTGGGCGTGGTGGCAGATGCCTGTAATCCTAGCTACTCAGGAGGCTGAGGCAGGGGGATCACTTGAACCCAGGAGCTGGAAGTTGCAGTGAGCTGAGATCACACCACTGCACTCCAGTTTGGATG	.
PANC_009_MP	8	19	19	45486405	45703751	217346	19q13.32	19q13.32	RTN2	QPCTL	YES	TGGGTGACAGAGCGAGACCCTGTCTCAAAAAAATAAATACAAATAAATAAATAATTTTTTAAAAAACACGAGTATATAAATCAATCCACTCAGGGACTCGGTGACCAATGCCAGTGCCTTCTGTTCTCACCCTACCCCACAACCCACACGT	GGCTCACTGCAACCTCCGCCTCCTGCGTACAAGTGATTCTCCTGCCTCAGCCTCCCAAGCAGCTGAGATTACAGGCGCCCACCACCATGCCCAGCTAATTATTGTATTTTTAGTAGAGACAGGGTTTCGCCATGTTGACCAGGCTGGTCTC	.
PANC_009_MP	7	22	22	23099437	23199769	100332	22q11.22	22q11.23	RSPH14	BCR	YES	TGGGGCTTCCTCAGGCAGCACAGGAGGCCTGAACACAGCCCAGCAACACAAGGGGGTTTTTCTGGCGCACCTGTCCCCTGAATGATCCTGTGGGGCAGCAGCGCCTGTTATTTTTGTCACAGATCGAGGCACTGAGGCTCAGGCACCCAGC	AGGGAGGAGGGTCACTTTATTGAATTTTAAGACAAGGCGGGGCCAGGCGCGATGGCTCACGCCTGTAATCCCAGCACTTTGGGAGGCCAAGGCGGGCAGATCATGAGGTCAAGAGACCATCCTGGCTCACACAGTGAAACCCCGTCCTGTC	.
PANC_009_MP	22	19	22	45496411	21809274	NA	19q13.32	22q11.22	RTN2	MAPK1	YES	GAGCCAGACCCCTGTTTTCCATCCTGGCTCTACCCTCCGTTCAACCCCCTCCCCGCCAGCTGCGGCCAGCACCAGAGCCAGGGGCCAGCTCCCCGCGCGCGTCCTCGCTCCCGGGCGCGCCCGGGCGGTACGCCCCAGAGCGCAGCGCGCC	TTGAATTACCAAAATAGAATTTTTTTCTAAAAATATTCCCAATATTGAATAAGCTTGCTTATTATATATGCTTTTTAATACTATGTTAAATTATTACTATTATATATGCTGTTGCCTAACTGAAAATCACTGGCTTAGGGCCTCATGTACC	.
PANC_009_MP	15	19	19	43744515	52015551	8271036	19q13.31	19q13.41	SMG9	ZNF614	YES	ACAGATGACCTGTACCATTTCCTGAGGCCAGGCAGGAAGGGAGGGAGGGAGGGAGGAACAGGATTGGATGCCTTGGAGCTACACAGATTTAGTCCAGCCCATTATCATCTTCATCTCATGAAGACACTGAGGCCTACAGAAGAAAAGCAAC	CTCCTGAGGAGGTGAAATAATTTGCCCTAGAGATCAATTTGATGAATACAGTAAATAAGGTAGTGCCTTTAGTGGTCTTTTACCTCATATTTTCTGTCAATGAAAATACGTTGAATAAACTATATTAACGTGGCGATGTTTTGAGCCATAA	.
PANC_009_MP	8	19	22	45689338	37105760	NA	19q13.32	22q12.3	SNRPD2	TMPRSS6	YES	GTGCTAAAACCTAAATCATAACATGTCACTTTTTAAAACCCTCCCAGGGTATGGGTACAGTGGCTCATGCCTGTAATCCTAGCACTTTAGGAGGTCAAGGTGGATTGATCACTTGATGTGAGGCTGTCTCTTATACACATCTAGATGTGTA	CAGGAGGCCAAGGTGAGGGGATCGCTTGAGGCCAGGTGTTTGAGACCTGGTCTCTACAAAAAATAAAACTATAAAGTTAGTCAGGTCTGCTGGTGCACCTGTAGTCGCAGCTACTTGGGAGGCTGAGACTGTCTCTCATACACAGCTAGAT	.
PANC_009_MP	24	19	19	39422563	39462923	40360	19q13.2	19q13.2	PLEKHG2	SUPT5H	YES	ATTTTTAGTAGAGACAGGGTTTCACTATGTTGGCCAGGCTGGTCTCGAACTCGTAACCTCAAGTGACCCGCCCACTTCAGCCTCCCAAAGTGCTGGGATTACAGGCGTGAGCCACCACACCCAGCTACCATGCTGATATGTTTGGCTTGTT	TCAGCCTGGCCAACATGGTGAAACCCCATCTCTACTAAAAATACCAAAAAAAAAAAAAAAAAAAAAATAAGCTGGGCATGGGGGTGGGTGCCTGTAATCCCAGCAACTTGGGAGGCAAAGGCAGGAAAATCAATTGAACACGGGAGGGGGA	.
PANC_009_MP	15	22	22	17586050	47136959	29550909	22q11.21	22q13.31	LOC101929372	TBC1D22A	YES	GCAAAGAAGAAAGTAAAATAAGATAAATGCTCACCTTATCTTGGAGGACGAGCAGGAGGAGGTGACCTGGAAGCCTGAGGGAGACCATTCCATCCTATTAGCATTTTAGGACACGGGAATTTCATGTATGTTCTGCCTAATCGTGGAAAGC	TCAGGCTTCCAGGTCACCTCCTCCTGCTCGTCCTCCAAGATAAGGTGAGCATTTATCTTATTTTACTTTCTTCTTTGCCCGCGCCGAGTGAAGACGTAGCCAGGGCCCGGGACCAGGTTTGCTCACACTCGCCACCTGCACAGCATGGGCT	.
PANC_009_MP	8	19	19	36122705	36593967	471262	19q13.12	19q13.12	TBCB	ZNF529	YES	CATGAATACACTAAAAACCCGATCCCCACCCACTAGCAGGCAACACACCCATGTAACAATACATATATGTACCCCGTGTATCTAGAAGTGAATAAGAGACAGCCCCATCTCTACTAAAAATACAAAAATTAGCTGGGCATGGTGGTGTGCG	TATCTCAAGATAGGGTTGAGTGGCTTAATTTTAGGTCCAGGTCAGCATTAGCAGAGTGTGGGATGGGCCAGAAACTTGCTGTCTGGACCCTACTTTTAGATTATGAGGATGTCTGCTTGGTGTCTACATCTGTCTGCTGGACTCCTTGTGG	.
PANC_009_MP	6	19	22	39489232	29249050	NA	19q13.2	22q12.2	TIMM50	EMID1	YES	CCCCAGATCCCAGGGACCCCTCCCCTGAGCCTGAGATCCTATCGCAGACCCTGTTACCCCACGGTGAATGCTGGTGAGATCCCAGGTCCAAACCCCATGGCCCTCCTCACCAGCCTGCATCATCCCTGTCTCTTATACACATCTAGATGTG	GCTGCAAAACCCAGCCACGTTTCCCCTAACATTGCAGTGTGCACCGTGAATGAATATGGACATTCTCCCACCTGTCTCTTATACACATCTAGATGTGTATAAGAGACAGGTGTAGGTGTGCCCAGGCACGCTATAAGTGCCACAAAGGAGC	.
PANC_009_MP	13	19	19	42226996	53073939	10846943	19q13.2	19q13.41	ZNF526	ZNF160	YES	AGGAGGCATGCACAATCTGGTAGGAGAAACGCACAAGTACAGATAGCTTGCTCTCTGAGTGTGTCTCATTGATTCATTCAGCCTGTGTGTCCTAAAGCCTCCCTTCTCCCATACTGGGTGATGCTGGGGGCAGAGATGAGTCAGGCCTAAG	CCATGCCCGGCTAATTTTTTTTTGTATTTTTAGTAGAGATAGGGTTTCACAATGTTGGTCAGGCTGGTCGCGAACTCCTGACCTCAAGTGATCTGCCCACCTTGGCCTCCCTAAGTGTTGAGCTTACAGGCGTGAGCTACTGTGCCCCCTC	.
PANC_009_MP	16	19	19	40406437	44484289	4077852	19q13.2	19q13.31	PRX	ZNF180	YES	GCTACTGGGGGCGAGAGGCAGTGGGTACAGCGCCAGGAGTTCTCTGCCCACAGGATGGCCTATGAGTTCTGGGGTCACAGACCTAAGGTTGAGGCCCAGCCGCTTAACTTGCTACAGGGCATTAGGCAAGTCACTTTACCTCTCTGGGCCT	GACCGGTAGAATTATAATATCACACAGTGCATTTTTTTTTCTGTTTAAAGACAGAGGCCTTGCCCACCCTACCTGAGTTGGGATGGTCAGAGACCCAGTGTCTTCTCCCTCGACTTTGATGATAATCTCTTGAGGAAGGAAAGAATCCTGA	.
PANC_009_MP	13	19	22	36579207	35325887	NA	19q13.12	22q12.3	ZNF529	TOM1	YES	AAAAAAATACTACATGTGTGAATTACAAATTCTAAGCTGAGAAAGCTACTTAAAATTGGTCAAGAAAAAGATACACATTAAGTATAAGAAAGTTGGCATGGCTATAGTAGTATCAGATAATAGGCCTCAAAACAATGTATATGGCAGGAGA	TCTGTAATTAAGTCCCATCTGATTTGGATACATGGGGTTTGTGATCAGTAGTTTTTCCACTCACTCATACCAAGAGCTGTCTCTTATACACATCTAGATGTGTATAAGAGACAGCCTACAAACTCTCACTACAAGCGTTAATAGCCTAAAA	.
PANC_009_MP	6	19	22	41232339	20497623	NA	19q13.2	22q11.21	AXL	no_gene	NO	CACCACACCCGGCTAATTTTTTGTATTTTTAGTAGAAATGGGGTTTCACCATGTTAGCCAGGCTGGTCTCGAACTCCTGACCTCAGGTGATCCACCAGCCTTGGCCTCCCATAGCGCTGGGGTTCCAGGTGTAAGCCACCCCCCCCGGCCC	GGAAGGTTGGAGAGCAGACCCTACCCTTTGGAGGCTTGACTTAGCCCTGAGGGCACCCTGTAGCCAGGGTGGGCAGATGCCAATATGGTAGAGACGAAGACTGAGTAGGGAGCCAGCCACAGTGCTGTGGTCTCAGGCAGGGAGTGAAGAC	.
PANC_009_MP	28	12	12	28328257	33669135	5340878	12p11.22	12p11.1	CCDC91	no_gene	NO	TAGCATTAAGTTAAGAATGTTAGTCAGTAATAAACATTTCAAAAACTTCTAGTTTGATGCTGAAAATCACAAAAGACATCCAAAACTTTTGTGCAGAAAAATGAGTTGCAAATAAGTAAATGGAAAAAAAATACAATATGTTTAGCACACA	TTTAAAATATTCCTGTTCAAAATGTTCAATCATGCTAAAACATTAGGGATGAGTAACTTTTGTTTTGTATAGCATATATTGATTGAAGATATTTTTAGGGTAAGATATTTTTCTTAATCCTCCATTGAAACATGCTAGTTAACATAAGTCG	.
PANC_009_MP	14	2	2	164417633	164775154	357521	2q24.3	2q24.3	no_gene	COBLL1	NO	TACAGAGGATCAAAAAAAAAAAGAAATTTTATACACATAAACATATATATTACATATTGTGTTATATATGATTTATAAGAATAAAATTATTCTGAGGAATTTGCTCAGAGCATTATGGAGGTTGAGAAGTCTAAGATCTGTAGTTGTCAAA	TCTTAAAAAAAAAAATGCATTCATAGTTTCTACTTCTTTACCTCATAGCCTCTTGTGAGCCCACTTCCATCTGGCTACCACCCCCAACCCCACCCACACTGTGCTATATCTTCATTAACACCAATGCCCCTCATGCTGCTCCAGATATTGA	.
PANC_009_MP	11	22	22	19121820	19157819	35999	22q11.21	22q11.21	DGCR2	no_gene	NO	CCGACTCCGACGCTGGACTGGCGAGAGGGTGCGCCCGTGGCGTAGCTCCTGGCCGCCGCCGCTCCCGGGAAGGGCCCAGAGGCAACATCCTGGACAGCAGAGCTGCACGAAGTCCGAGGCGCCGCGAGCCCAGGTAAGCTCCAGCAGGCGT	AAAAAGAACAAAATATTAGGGAACAAATGTAAACAAAATGAAAACTTAAACTCTGAAAACTACAAAACATTGTTGAAAGAGATCAAAGCACTAAATAAATGGAAGACATCTAATGTTCATGGCTTGGAAGAGTTAAATATTGTTGAGATGG	.
PANC_009_MP	5	22	22	19869381	20108831	239450	22q11.21	22q11.21	no_gene	DGCR8	NO	CCTACAAGGGTCACAATGTGGGACAGAATGTCAGGAGAGTGCAGCACCATCCGGATGTGTTCTCTTCAGGCCTCCTGCTCGATGAGTGAGGAGACCGAAGCCCAGACCCCCCACGGGCCCCCGGGCCTGTCTCTTATACACATCTAGATGT	ATCTCCTCTTGGAGCTTGCTGAGGATGTGCAGGTTGGGCTTGTTCTTCTTGGCATCCGGCTGCAGCTCAATCACACTCTTGTCCGATGTCTCCTGGGAAGTATAGCACCTCACGCTCAGGACTGCAGGCTGTCGCTCTACGGCCTGCCCGC	.
PANC_009_MP	20	6	6	11027465	21566500	10539035	6p24.2	6p22.3	ELOVL2	no_gene	NO	GACCTGAACACACACATCTTAAGCTTTACGTTGTTGGATTTTAAGAATGTTTCTTGTTTTTAGAAAGTCCTACTTTATTTTGTGCTAAAAATCTTTCCCCCTTCAACTGTTACCCATAAATCCTAATTCTTTCCTCTGGAGTTTCCCACAA	GTCTTTTATATAATTTTTGTCTTGAAATCTATTGTGTCTGATATAATTGTAGCTTTCTCTGCTCTTTTTTTGGTTTCCATTGGCATAGAATATATCTTTCCATCTCTTTATTTTCAGTCTATGTGTCTTTATAGGTGAAGATTGTTCCTTG	.
PANC_009_MP	11	22	22	19130341	35597898	16467557	22q11.21	22q12.3	ESS2	no_gene	NO	CAGACCAACTCAAAGTGCTACAATTTTCTTACTGTTTATATAGGTTGGGGTTCTGTGCCTACATGCAGTACAGCAATCACCTAAGTCTACTGGTAACTAATTTTGTTCCAAGGAGAAGGTCAGAGGCAAAAAAAATGCTTGCTAAGTCCGA	CCGGTTGGAAGCATCATGACACCAGTTCAGAGTGAGTCCCACCTTCCATCCTGTGGGTGCCCTGACGCAGAGCCGCTGACTTTTGCTTGAGCCAGGGCAAGACTCACTAACACGCCAGCTGAAGCCAAGTGACCAAATCCTGCTAAGCACC	.
PANC_009_MP	14	4	23	161986511	63022616	NA	4q32.2	Xq11.1	FSTL5	no_gene	NO	CACTGCACTCTAGCCTGGGCTACAAAGCAAAACTCTGTCTCAAAAAATAAATAATAAAATAGAGGAATATGTATATGGATTAAATGCATTTTGAAAGAGAGATTTTGTAATTAGTTCAAATATATGCACATTATTATTTAAATATTAGTTT	CCAGGGTTCAAGCGATTCTCCTGCCTCAGCCTCCTGAGTGTGAATAGTGCCACAATAAACGTGTGCATGTGTCTTTATAGCCGCATGATTTGTAGTCCTTTGGGTATATACCTGTCTCTTATACACATCTAGATGTGTATAAGAGACAGGA	.
PANC_009_MP	11	22	22	19816056	20187153	371097	22q11.21	22q11.21	GNB1L	no_gene	NO	CCGACAGCCCACAGCCATCCTGGGGAGTCGTGGCCTGTGTGGGGCCTCGCGGGGCCCCGGCTGCCTCTGCCCCCTGCATGGCCCCTTCTCTCTCCCTGTCTCTGCCTCTCTCTCATGTCTTTGCACTCCTTCCTTCCCTGGGGACGAGGCC	AGCTTCGTGCTCTTTACTGCAATGCATCCCCTCTGTTAATCCTCACGTGGGGCTCAGACAAGCCTCTGTGTGCCCTTCCTTCTCCTGTGACAGGTGGCCTTCCTCCTCCTGTGATGCTGTCCCCCAGCCCCTGCTGTGTGCAGACCCCATG	.
PANC_009_MP	12	19	19	42041765	43968433	1926668	19q13.2	19q13.31	GRIK5	no_gene	NO	GACAAGGAGAGGATCCCCCTGCCCAACACAGAACACCTGCTTTGCCAGATCATGCCCAGACTGCTGCTTTCGTCTCTTCTGGGAAGCCCTACTGGGATATCTGACTGGGTCAGGAACCTCCTCTGGGACCGTCCTCTGAGCTCCCCAATCA	CCCAGGTTTCCTCTTTTAGATACAATTTTGAAATATGTTTTCTCCTTTTGATCCTTTAATATCACATCTCTGATATTTCAAAAGATATGAAGCCCAGCCAAAGCTCCTGTCTCTTATACACATCTAGATGTGTATAAGAGACAGACAAAGA	.
PANC_009_MP	10	19	19	34258764	37870182	3611418	19q13.11	19q13.13	KIAA0355	no_gene	NO	AATTCATTTTTTTAAGAGACAGAGGTCTCACTATGTTGCCCAGGCTGGTCTCCAACTCCTGAGAGCATGTAATCCTCTCACCTTGTCCTCGCAAAGAAGTGATATTTTCTTTTCTTTTTTTTTTTTGAGACGGAGTCTTACTCTGTCGCCC	ATTGTGCCACTGCACTCCAGCCCAAGCTGGATTACAGGCTAAGTGTTACAGAGTTTGACTCTTTTTGTCAACAGGAGATACTTAAGCACTTAAGCAAAGAAAGTTAAAGCACTTTCCTTAACTCTACAAAGAGTTAAATAAAGAGAGAGGG	.
PANC_009_MP	11	19	22	39993770	29121173	NA	19q13.2	22q12.1	no_gene	KREMEN1	NO	CCTCCCATCACAAGCCCCGAGGCCTAGGAGGACAGAATGGTTTCATGGGCCAGAATTGACCTGTGCAGCCTCAGGACATGTCTCCCTGCATCCTGGCTTCTCCAACTCCAGCTGTGACTTAAAAGGGCCCAGGTACAGCTCAGACTGCAGC	ACATCTGGCTGTGAAACACCAAGAAGGAAAAGCGATTTGTGCCAGGTACTTTCATCTCAGCCAGTATTTCCACTCCTGAGGTACAAATAAACAACAAGCAACCAGCTTTGAAAATGGAAGCTTTAGTGTCCTCTGCTAAAAACCATGTTTT	.
PANC_009_MP	12	19	22	44370256	35159839	NA	19q13.31	22q12.3	no_gene	LINC01399	NO	TTTTAAATAACATAAGATTTGGTATCAGTTATCACTTAAAAGTTATTTGTGAGACACTTTCTCAGTGTATGTGCTGTCTCTTATACACATCTAGATGTGTATAAGAGACAGCCCCTGCACAGCAAAGAATTCTCTTTGCAGCACTTCCCCT	AAAAAAAAAAAAACACCAGCTGGGCGCAGTGGCTCACACCTGTAATCCCAGCACTTTGGGAGGCTGAGGCAGGTGGGTCACGAGGTCAGGAGTTCGAGAGCAGCCTGGCCAATATGGTGAAACCCCGTCTCTACTAAGGATACAAAAATTA	.
PANC_009_MP	5	19	22	45906723	35159867	NA	19q13.32	22q12.3	no_gene	LINC01399	NO	ACCCACCACATCCCAAACCACTTCAGCATCTTACCCCCACATCTGCTACCCCTCAAGTCCCCATCTTGGCCGGCCCTACCATGTAATGTACCCTGTCTCCAGGGCCAGAGATCTAGGCTTTTTCCCTCACCCCTCACCCCCCATCCGGTTC	GTGGCTCACACCTGTAATCCCAGCACTTTGGGAGGCTGAGGCAGGTGGGTCACGAGGTCAGGAGTTCGAGAGCAGCCTGGCCAATATGGTGAAACCCCGTCTCTACTAAGGATACAAAAATTAGCTGGGCGTGGTGGTGCACACCTGTAGT	.
PANC_009_MP	13	1	1	246521027	246774974	253947	1q44	1q44	LINC01743	no_gene	NO	CGCTCCCTAGATGAGCCACACTCCCTAGATGGGCCACGCTCCCTAGATTAACCACATTCCCTAGCTGGGCCATGCTCCCTAGATGAACCATGCTCCCTAGATGGGCCACGCTCCCTAGATGAACCACGCTCCCTAGATGGGCCACGCTCCC	CATGTAGGGAGCGTGGTTCATCTAGGGAGCGCAGAGGGAAATGTGGGGTCAGAGCCCCCACACAAAGTCCCTACTGGGGCACAACCTAGTGGAATACTTAGGCCTATAGCTGACATAAAATATGTAAGAGTTGTACGGAGAAAATTTTAAA	.
PANC_009_MP	5	22	22	25774809	27628248	1853439	22q12.1	22q12.1	MYO18B	no_gene	NO	CACAGAAGTGTGCTTGTAGGCACATGCACGCAACAGTTGCGGCGGGCTCTGCACACAGAGGTGGGATCCACCTCTGCCCACGGGGTCGCACCCATGCTCCAACTCACCCTCCTATTCACCTAGCCCTGCATGTCCCCCGGCCCCTGTCTCT	AGGAGATCAGATTTCCAAAATGAGTCCTGCAGGGCTGCTATGGTTTGGTTTTGCATCCCCACCAAATCTCACAGTGAATTGTAATCCCCAGTGCTGAAGGTGGGCCCTGGTGGAGGGTGGTTGGCTCATGCAGGCAGTTTCTAATGGTTTA	.
PANC_009_MP	17	16	22	549387	29711260	NA	16p13.3	22q12.2	CAPN15	no_gene	NO	GCTGTGCAAGGACGGCACGTGGACCACGGTGCTGGTGGACGACATGCTGCCCTGTGATGAGGCCGGCTGCCTCCTCTTCTCACAGGTGGGGCGGCCTGCAGGGTGGGCACGGGCGGCAGGGGCAGCCTCTGACCCCAGCCCCGAAAACAAG	CCTGGGAACAGGGGTCTTCTTGGGGCCCCAACCTCACCCCCATCCCCCAGATGGCAGGAGCCTGAAGGAGGCAGCTGGAGGCCACAGGGTGACCTGGCTGAAGGGGAGTGGAGGTCAGGCTGACAGCCAGGAAGGTCTGAGGTCTGTCTCT	.
PANC_009_MP	3	9	12	11694	108747763	NA	9p24.3	12q24.11	DDX11L5	no_gene	NO	GAATTGTACTGTTCTGTATCCCACCAGCAATGTCTAGGAGTGCCTGTTTCTCCACAAAGTGTTTACTTTTGGATTTTTGCCAGTCTAACAGGTGAAGCCCTGGAGATTCTTATTAGTGATTTGGGCTGGGGCCTGGCCACGTGTATTTTTT	AAAGACATCAGAAAAGGTGTTCTACTTCGACCCAATAATTTCACTCCAGAAATGTATCCTAAAGTAATTCTCATGATCACATACACAGATAGAGTCAATTCTCATTATTCATGGTACTTATTCTACAAAGTCACCAAGAACACTGAAAGAT	.
PANC_009_MP	5	22	22	29493950	30126072	632122	22q12.2	22q12.2	no_gene	HORMAD2	NO	CACCTGGGATATAGGAGTTTCCCAAGATATAGGACTTTTAGTGTTAAAACCAGGAAAGTCCTGGGCAAATGGGGATGAATTGTTCCCCCTAATGTAGATGTGTATAAGAGACAGGGCGTGAGCCACCGCGCCCGGCCAGGGCATTATTCTC	TCACTATTCTGCTCACAAGAATATTGCTATCCTGACTTCTATTCGCATAGATTAGTTTCTCCTCTTTATTTTATAGACATGGAATCATAGAGTATGGACTTTTTTTTTTTGAGACGGAGTCTCCCACTGTCTCCCAGGCTGGAGTGCAGTG	.
PANC_009_MP	14	19	19	42416532	43367219	950687	19q13.2	19q13.31	LIPE	no_gene	NO	ATTTAAGAGCATAGGCAGAGTACATTTCGCGTAATCCTGAGGGCCCTAGAATTTCTGGAATGATAAATGAACACCGGCTTCAACTGAGTCACCAGCTGCATTAGCCCCTAACAAGGGGGTCAGCCTGGCCTTGAAGCTTTGGCGCCCAGGC	CTTATTATTTGTTATTCTTATTTTTAAAATTTTTAGTTTTAGAGATGGATTCTTGCTGTCCTGGCCCTGGAGCCAGACCACCTGGGTTTGAACCCCAGCTCCGCACCTTACCAGCAGAGCTTCCTCTCTGGAAAGTGGAGATGATCGTGAT	.
PANC_009_MP	23	22	22	40593499	40640298	46799	22q13.1	22q13.2	MRTFA	no_gene	NO	CCTTGGAATTGACGCTGCTGTCTAGGAAGGAGGAGGAGACGGTAGATTAAAGTTAAACTTCTGTAAATGAATCCTTTGTCATCATCTAGTGGTCTGAATTTTCTGGGTGTGATCTGTGTGGTCAGTAAATTATCTTTTTTCTATTGTTCTA	GGAAGTGGCTACACTGTTTTTCCCTGTAGCAATGTACTAATCTCTTCTTTGCGACATGTGTTATTTGTGTCCTTCCCTGTAAACATTCTCTTTCTTTTGGTAAGAGAACTCCACTTTCCTCTGGGGAACTGTCAGAGGCGTTCGAACCAGG	.
PANC_009_MP	5	19	22	45602702	29923917	NA	19q13.32	22q12.2	no_gene	MTMR3	NO	GTGTACACCAATGTTCATAGGAGCATTCTTCACAATAGCTAAAAACTCTGTCTCGAAAGAAAAGAAAGAAAAAAGCAAAGCAAAGCAAAGCAAAGAAAAGAAGGAAGCAAGCAGGCACCATGAGTGACCACCTTGATTCAAAGAGGAAACT	CGTTGTAAAAATATATTCTAAACATTCCTTAACAGATATGTAATTTGCAGGTATTTTCTCCATTCTGTGAGTTGCCTTTTGTACTCTGTTGATAGTGCCCTTTGGTGCACAAAAGATTTTCATTTGGATAAAGTTAGCTTTTTCTTTCTTA	.
PANC_009_MP	3	12	12	84803518	117235765	32432247	12q21.31	12q24.22	no_gene	NOS1	NO	CTAAAATGGCATAGGTGCTCACTGCAATGATTTGTATATCCCAATGTTCCTTTCTTCTAACTCTCTTATCATCCTGAACTTTTCCTTGATTCTCTTATGCTCCATTGATTGCTTTGTCTCTTCTGCAGAGACTAAGATGTTGAACAGATAA	ACATGCCACAATGCCCAGCTAATTTTTGTGTTTTTAGTAGAGACGGGGTTTTGTCATGTTGGCCAGGCTGGTCTCAAACTCCTGACCTCAGGTGATCTGTGTACCTCCACCTCCCAAAGTGCTGGGATTACAGGCGTGAGCCACCGTGCCC	.
PANC_009_MP	10	19	19	33556705	38426427	4869722	19q13.11	19q13.2	no_gene	RASGRP4	NO	AGCCTGGAGATGTGTCTGCTCCAGGTCACACTGTGGGCTGTAGGGGTCCGGAACCCAGACATGTGGACTGCGCCAGGCTCTAGCCAATGACTCCTCCAAACCACTGCACCTCCCCAGCCCTCCAGAGTTCTCATCTGAAAAACGGGGCATC	AAATATACAAAATACTATGTCTTGTGAGTTTCCATTCAAACCTTCATGAATTATATATATGAATATGTCCTTCTAGACAGACAGACTTATCTTTTTGAGTGAGTGTGTGTGTTTTTACATAAATATCAGTCATGCTTTAAAAAGAAAAGCC	.
PANC_009_MP	11	17	17	50819176	50978691	159515	17q21.33	17q21.33	no_gene	SPAG9	NO	CAAGCTACAGAAAGGCAAGAAAACGAGGACTGGTTGTGTCATTTAGGGCCATGGTAGTCACTAGCAGCAGGTGACTTTAGCAGCAGGTGACTTTAGCAGCAGGCTTGTCAGCAAAGTGACGTGTGGGAGGCTGGATCACAGAGTTCAGGAG	TAGGTGAGGTGACATGACCAGGAGACCTTACATGTTCTCAAACACTCTCCTTGCTCATACCGACCCACAGCTCAGCAAGCTCCTTCCCATTTCAGGGTCCTCACATGTGCTGCTGTATCATCTACCTGGGAAGTTCTTCTTGGTCCCTTTT	.
PANC_009_MP	16	19	22	40568685	21033209	NA	19q13.2	22q11.21	SPTBN4	no_gene	NO	CCTTATGAAGTGGGGGCTGTTGTCTTCTCCATTGTATGACTAGGGCAACTGAGGCACAAAAAGGGCAAGTCACTCAGCTTAAACGAACCAGGACTTTCAGAATCCAGAGTTGGCCAGTGTGTGTTGTGCAGATCTGTCCAGTCAGCTGAGT	AAAAAATTAAAATTAAAAAATTAGCCAGGTGTATTGTTGCATAGCTGCCTGCCTGGGGCGTGGGGCACTGGAATGCAGTACTCAGGACACAGTGGCTGTCGCTGATAAACACCAGTGGGGATCTGCTCTGTCTCTTATACACATCTAGATG	.
PANC_009_MP	23	19	22	39940790	32914449	NA	19q13.2	22q12.3	no_gene	SYN3	NO	AGGAATTTCTACTTGCTTGGTGAAACATTTTTATGATGGCTACTTTAGATCTTTGTCAGATAATTCTAAAATCTTTCATCTCAGTGTTAGATTGTTGATTGGCTTTTCTCATTCAAGTTGTGATTTTTCTGGTTGTTCATATTATGTATGA	TGGGCATGGTGGCGGGCGCCTGTAGTCCCAGCTACTCGGGAGGCTGAGGCAGGAGAATGGCACGAACCTGGGAGGCAGAGCTGGCAGTGAGCCGAGATTGTGCCACTGCACTCCAGCCTGGGCAACAGAGCGAGACTCCGTCTCAAAAAAA	.
PANC_009_MP	9	19	22	34507731	47127475	NA	19q13.11	22q13.31	no_gene	TBC1D22A	NO	CTCCAGGAGATGTGTGGGACCAGGACTGGAGGCTGAAGCCGTAGGATGGATTGAAATCTGTGCATCATTTATCATCTTCAGCAGGGAGCTCGGGCTTCCTCTGTGAAATAACCCAACAGCTTCTCCCATCACCACCACCATGAAAAATCTG	CCGGCTTCCCCAAGTGCCGGGATGACAGGTGTGAGCCACCACCACGCCCAGCCTGGATTTCTTTTGACGTGGGCCTCCTAGGCTTTCATTATTGCAGCGAGCGCCTTCATCTGAGGGGCTCTAGCCTGCACCTGTGGCCAGCTTGCGCTTC	.
PANC_009_MP	13	19	22	40220914	38381851	NA	19q13.2	22q13.1	no_gene	TPTEP2	NO	TAACACTTTTACAACACCTCCTAGGTGTCAGACATTGTCATAAAGAGCTTTCCCTTTTATTTATTTTTTATTTTTTTTTTTGAGATGGAGTCTTGCACTGTCGCCGGGGCTGGAGTGCAATGACGTGACCTCGGCTCACGGCAACATCCAC	CCATATTTGTTCTTTAGTCCCCATCCAAATGAGCTGACGGCAGTCAGCATTGATGGAGGCATCAAGGACATGTGAGTTATAAAAGATGTACACACAAACACACACACAAACATAACTATGACAGAGAGAGACAGACAGAGAGAGAGATTGA	.
PANC_009_MP	13	9	9	137859256	138155464	296208	9q34.3	9q34.3	no_gene	TUBBP5	NO	AGGCAGGCAGATCACGAGGTCAGGAGATCCAGACCATACTGGCTAACACGGTGAAACCCTGTCTCTACTAAAAATACAAAAAAAATTTGCCAGGCATGGTCTGCCTCTTATACACATCTAGATGTGTATAAGAGACAGGATTTGAAATTTG	AATGGAAAGAGACCTTTTCTCCCAGTTGGGGCAGGCAGTGAAGTGAAATGGGTCTCTGGATTGGATTGTCAGGTAGAGACCTTGTATTTCCTGATTTGGGAGTTACGTGGTAGTTAGCTGGGAGGCTGTCTTTGTTTTGGTAAAATACACT	.
PANC_009_MP	23	19	19	46031508	53073040	7041532	19q13.32	19q13.41	no_gene	ZNF160	NO	CATTTACTCCTAATGTTTTCACCCAGTGACCAACATCTCCCTATTCCCTCCAGTCCCCAACCTGTGGTAATATAGAAAAAGTTTGCCAATCCCTGGACTAAGGCAAGAGTAACAGTTTTCAATTCAGCCCATTTTAAACCAGTGCTTATCA	TCTTGCCTTAGTCCAGGGATTGGCAAACTTTTTCTATATTACCACAGGTTGGGGACTGGAGGGAATAGGGAGATGTTGGTCACTGGGTGAAAACCTGTCTCTTATACACATCTAGATGTGTATAAGAGACAGGCTTGCTATCCTTGTGGCA	.
PANC_009_MP	19	18	21	42036556	13937075	NA	18q12.3	21q11.2	PIK3C3	no_gene	NO	CCACAGTCCTTCCCTTAATTATATGAAGGTCTAAATTAGTTTAGGTATATGTTTAAATCAACAAAAAAAAATAAAGAAATTATATTCTTTTTAGAAAGGGGGAATCATAAAACCTCACATAAAGTGGCATGCTAAGATGGATATTCTGGAC	CCAGCATACAATATACAGATGATATTAGCCTGAGATATTTCTTGATGAAGTTGTTCATTACTCTGTTCTGCTTCTGAGTAATCTACAATGTGTCTGTCTCTTATACACATCTAGATGTGTATAAGAGACAGGGGTTATAGTTTCTCCAAGT	.
PANC_009_MP	22	19	19	43209691	43646269	436578	19q13.31	19q13.31	no_gene	PLAUR	NO	GGTAGAGTTATTTAAATTAACTGTTTTGCATGTGGTTATCTAGTTTCTGCACTATCATTTGAAAGAAGAATTGTTAATCCATTAAATTGTCTTGACACCCTCTTCAAAGAGTAATTGATCATAAGCTGTCTCTTATACACATCTAGATGTG	AAAAAAGATTATAAAGTTTGTAATAATTTATCACAGGCAGCCCTAGGAAACTAATATAGCCAAGTTTCCTGTTTCTTCTCTATATCACATCTGCTGGGGCTACATGTCCAAGGCTGTCTCTTATACACATCTTCTCTGCCTTGGCTGCCAG	.
PANC_009_MP	8	22	22	43886918	44386683	499765	22q13.31	22q13.31	PNPLA5	no_gene	NO	CAGTGAAATCTCATCTCGGACTTGAGCACATGAGTTCTGGAGCCAGGTGGCCTGTGTCTGAATGTCTATTGCACCAATTTGAAGAGCTCTGTCCTGTGGATGATGTTCAGGCTCTCCAGCCCAGACCTCTCTGGCACACCCACTGCCCCAT	CAGACACAGGCCACCTGGCTCCAGAACTCATGTGCTCAAGTCCGAGATGAGATTTCACTGTGCTGCAGCCTCTGTGGGCAGGCGTCACTGCTCTCCTCCCGATACCCCAAACCTGATCATTCCGCCCCTGTCCTTGTCTTGCCCATCCACC	.
PANC_009_MP	15	19	22	39300753	31721740	NA	19q13.2	22q12.2	no_gene	PRR14L	NO	TGTTTTTGGTTATCAAAGGGAGTGGTGGCTCACGCCTATAATCCCTGCACTTTAGGAGGCCTAGGTGGGAGGACTGTTTGACCGCAGAAGTTAGAGACCATCCCTGTCTCTTATACACATCTAGATGTGTATAAGAGACAGCTCCACTGCA	AAATCCCAAGTACACAAGTTGATCTTTTCAAATTATACGATGTATTATCACATATACCCCCAAACCATGCACATTACATATCAATTAAATAAAAGAATCCCAAAACTCTGGAATACCATGGTAATTTGATAGTACTGACAGTGGGACATTT	.
PANC_009_MP	16	3	3	12676721	14462179	1785458	3p25.2	3p25.1	no_gene	SLC6A6	NO	TTTCTTGTCTCTTTTTGTTTTATTTTGTTTTGTTTTGTTTGTTTTCCACCCAGGCTGGATTGCAGTGGCGCAATCATGGCTCACTGCAGCCTCATCCTCCCTGTCTCTTATACACATCTAGATGTGTATAAGAGACAGGGATGTTAGTGAT	GCACATCTTCAACCTTGGCAAAATAAACCTCTAAGCTCATCGAGCCCCCTGTCTCAGATGGGTTTTGGTTTACAGTAGCAGGTTTGAAAGCCACCCTTGCTTTGCAGAATCTGCTGCTCCGAGGACAAGCCCCTGAGAGCCATGCTTTCAA	.
PANC_009_MP	15	22	22	20196307	32915790	12719483	22q11.21	22q12.3	no_gene	SYN3	NO	CCCTGACATCCCGGGACATCTTGCAGCAAAGGAAACTGAGGCTTAAGAGATGAAACAGTGTCTGCACAGGGCACAAAGCCACAGAGCCGCCTTCTGCACAGCTCCCACCTGCACCGGCGTCTCCAGGGGAGCTGGGATTTTCCAGGTGTAG	GTAGAGTTTTAAACATGCATTTGGCATCTGATTTAGTTTCACAAGAATCACTCTGGCTGCTGTGTAAAAAACAAATTGAAGGGGGAAATGGTGGATTAGCATGTCTTCAAATTCTCTGGCCCTCCTTCCACTGAGACTGTCTCTTATACAC	.
PANC_009_MP	12	19	19	34930221	36732403	1802182	19q13.11	19q13.12	ZNF30	no_gene	NO	ATCATATTGAGACCAATCAATACAAAATTCCATCTTATCAGCTCTGTGGAAAACTTCAAATCTTCTGATGTGTGGCCAGATGAAGCCAACAGATCAAACTCATCAAACCACAGATGGATGTAGGACTGTCTCTTATACACATCTAGATGTG	TATGAGGCTTACAAAAAACATAGTATAGATACAGTAAATTACTTTAAAGAGGTGCCAACCTATCTTAGATCACAAATAAAAGAATAGAAATCAAGAAAAATGGAAAAAATTTTCCACACTTTAACCCTTTCCCCCCATATTTTTACTTTTA	.
PANC_009_MP	7	19	19	36658760	37244141	585381	19q13.12	19q13.12	ZNF461	no_gene	NO	TATCTTGAGAAAAAGAACTTGAAGATTTTTATTCATGATTATGACTATCATGCCATAGGCATTTTTTTTTTTTTTTCAAATTCTTTAGTACACATCTGGTGCAGTCTATATTTTCCATAGATGGACACTGCTGTATCTTTCATCCCAAATA	TGGCGCAATCTCGGCTCGCTGCAACCTCCACCTCCCGGCTTCAAGCAATTCTCCTGCCTCAGACTCCTGAGTAGCTGGGATCACAGGCGTGTGCCACCACACCCTGCTAATTTTCTATTTTTAGTAGAGACAGGGTTTCTCCATGTTGGTC	.
PANC_009_MP	6	19	19	36972593	37312789	340196	19q13.12	19q13.12	ZNF568	no_gene	NO	CCCTCCACAGGGAGCCGCGCTCTGGGGTGGATCAGGAGAGGGCGACTCCCGGCCACGCCACGAATTAGGAGTCGGCCCGGACCCTGTCTCTTATACACATCTAGATGTGTATAAGAGACAGAATCTAGGCAATGATCATGAATGAATGCAT	AGGCTGGATTTGTCACAGCCGGAAGAAAAGCCGCCCTAACCAACCCGTCAGGCGCCAATGGGAGGTGCCTCCGGGCTGTGAGAGGCTGGCGGAGGCGGGACCTGCAGATCCAGAGAGCCCGGGCACAGAGCCTGTTACTGCCAGACGCTGA	.
PANC_009_MP	3	1	3	143702003	186874130	NA	1q21.1	3q27.3	no_gene	no_gene	NO	TAATTACTGATGCTGGCATTACTGACTCTAAAGACTGTCTCTTATACACATCTAGATGTGTATAAGAGACAGCCCTCTCCCTCTCTTTCCACGGTCTCCCCCTGATGCCGAGCCAAAGCTGGACTGTACTGCTGCCATCTCGGCTCACTGC	CCAGGCTCAGATGTGTATAAGAGACAGGGCGGGGGGCTGACACCCCCGCCTCCCTCCCGGACGGGGCGGCTGGCCGGGCGGGGGGCTGCCCTCCCCCCCCCCCCCCCGGCGGGGGCGGCGGCCCGGGAGGGGGGCTCCCCCCGCCCCCGTC	.
PANC_009_MP	12	1	14	181294114	22637942	NA	1q25.3	14q11.2	no_gene	no_gene	NO	TGGGAGCTGTCTCTTATACACATCTAGATGTGTATAAGAGACAGTCCCAATACTTAAAGGACTGTCATGTGGAAGAAGAATTAGGCTTGTGTTAGCTTTCAGTGAATGTTATTGGTGAAAGTTACAGACAGATAGATTTTAGTTTGGTTTC	GAGGTGAGGGAGGCCTCTGCCCGGCCGCCCCTACTGGGAAGTGAGGAGCCCCTCTGCCTGGCCAGCCGCCCCGTCCGGGAGGATGGTGGGGGGGTCAGCCCCCCGCCCTGTCTCTTATACACATCTAGATGTGTATAAGAGACAGGTTCTC	.
PANC_009_MP	25	2	2	69226193	69571906	345713	2p13.3	2p13.3	ANTXR1	AAK1	NO	TGAACAGAGATTGTTCTTACTAAGCATGAGGTCACCTTTCTTTTCCTGGACTGTCTGGATTCCCAGCGTTCCTTTGCTGTCTCCTATACACCTCTAGCTGTGTCTAAGAGACACGCGCCTGCCACCCCCCCCAACTAATCTTTACCTCTTT	AAGGTGACCTCATGCTTAGTAAGAACAATCTCTGTTCAGTCTCCAAAGACCCTGCAATGAGTGGGGGTGCCTGTGTTTCCTCCCGTTTGAGGGCTTAATCCTCTTCTCTGTGATTGCTTTCTGATAATCCCAGGTGAAAACCATCTTCACA	.
PANC_009_MP	4	3	3	60528602	60607224	78622	3p14.2	3p14.2	FHIT	FHIT	NO	TATTGTAATAACAGGAATAGACATGCCAATGCACATGGTCTCAGTAGATTTTAGAGGGAGATTTTAGAGGGAGAAAAACAGATGGAAGAAGCTCCTTTATATTCCTAAGACCAAGCATGTTCTTTGTTCTTCAAGACCAATTAAGTCAAGC	TATAAATCTTCTAGAATAATATAAATTTTCAGACACCACAGAAATAGAAGCTTTGAATTGCCGATGAGCAGATTAATCATTTTCAGATGGTCTCAGGGAACTAAACAGTCACTTCCTCGGTGGGCCTCTTTCGAAGAGGGCACTTTCATGT	.
PANC_009_MP	26	3	3	174773803	174812619	38816	3q26.31	3q26.31	no_gene	no_gene	NO	AGAAACTGAAAAAGAAAGAATAACAAATTTACAAAGTTAAAAGAAATGTACTCATTACTCCTCTCATCCACTCTCTCACTCCATCACTTCAGCAGCTAGAACTGAGAGGAGGGAAGAAATAAAGGGACAATCATTGTTCTGTCTCTTATAC	GAAGGCATTGTTTTCATAGGAGATAACAGGTCCATGCATGCTATTGCCCCTGAAGACATTCCAGTGAGACAAGATGCATGGGTGGAAGACAGTAATACTGATGATGCTGATCTCGTATAGGCCTAGGCTAATGCTGTCTCTTATACACATC	.
PANC_009_MP	5	5	5	19691089	19775118	84029	5p14.3	5p14.3	CDH18	CDH18	NO	GGCATGCCAAGGATGCAAGCACCGATTGTTTAACATATGCAAATCAATAAATATAATACATCACAATAACAGAAGGAAGGACAAAAACAGAGTCACATAAGAGGAATTTGATAAAATTAACATTCCTAACATTCCTACAGGTGTAGAAAAA	CAAATAGCCAGTGGGGGCAATGCACCATACTGGAAAAGCAGGTGGTTTTCCATGACAAGCCATGGTGAAGATGAGGATGCTTGGAATATTTACGCTACTAGCTCGCTACCAACATTGGAGAAAGAGTTGATTGAAAGTAGTCCAGATGTGT	.
PANC_009_MP	9	5	5	19712019	19788066	76047	5p14.3	5p14.3	CDH18	CDH18	NO	ATTCCTGCCCACCCTTCAGAGTCTCCAATACTTATTATTCCCCACTCTATGTCCATGTGTACACATTATTTAGCTTTCACTTATAAGAGAAAATATGTAGGATTTGACTTTATCTTTGCATTATTTTACTTAAGATAATGGCTTCCAGTTC	CTGATGGGAAAACCTGTTGCATGTGTTTGCCATTTTGCTTATAATAGGGTGTGAATAAGCAGCTGAAAAATTAGACATTGTTGTTATTTGCAAATCCTCAAATGTCCTGTTATTATTAAGGTGCTGAGAACTGGTAATTAAGCAATTACAG	.
PANC_009_MP	33	5	5	53907788	53945668	37880	5q11.2	5q11.2	ARL15	ARL15	NO	GCCCAGCCGAGTTCCTTAATATATTCTTACTCTCTGTGTGAGCAATGCCTAATAACTGAAATATGGAAGAGACCCTCTACACTCAGTATTTCAGATATTGCTTTGGGCATCTAGAAATGTTTCAGATACGATTGCTATTTAAGATTGCCAC	TATGGTTAGTGGAATGAGAACACTACATTTTACTTTAACATAAATTTACTTGACTTTACATTTAATAGCAATGGCCATATATTTCAAGTTTAAATATATATTTACATATTTCTGCAGTCGGGAATTTTAGATTATATAAACCTTTTTGTTT	.
PANC_009_MP	16	6	6	11145365	78909863	67764498	6p24.2	6q14.1	no_gene	no_gene	NO	GACTTTTCCTTCCTTCCTTACCCCTCACAGAGCTGTGAAGTTCAATGAAGGCAGTATACGAGAAAGGAGTTTGCAAATGAGAGGTACTTCAACACAAAGCTTTACTATTTTAGGCCGGGCACAGTGGCTCACGCCTGTAATCCCAGCACTT	ATGTTTGTGACCCACCTGAACTTTTTCATTGTTTCCCTTCCACCCTTTTCCTGTATTTTTGTGGGAAACAGAATACCTGTCTCTTATACACATCTCTTCTTCTTCTTCCTCTTCCTCTTCCTCCTCCTCCTCTTCTTCTTCTTCATCTTCT	.
PANC_009_MP	14	6	6	50471558	66779011	16307453	6p12.3	6q12	no_gene	no_gene	NO	CTAACACGTCTATGGGGCAGAAAGAAATTCTAATGTGTTATATGTATAACTGCCTTGGTAACATTTGTTTTGCACCCAAGGGTCTGTCTCTTATACACATCTAGATGTGTATAAGAGACAGCACGTAGACTGCAGCTCATCTTATTCTGAT	CACATATATCATGGAGACACTATTGAATATATATTTGATAGGTTTTAGCACCTTCTCTTCTCAGTTTGGGCTAGAGTTAATAAAATTTCTATGTAGAAAATGAGCTGCTTTTAGTAAATGAAAAGCCATAAAAGCCTAGAAGTTATAAAAG	.
PANC_009_MP	12	7	7	68219882	68543012	323130	7q11.22	7q11.22	no_gene	no_gene	NO	GTGTTTTTTGGTAGAGATGGGTTTCACCTCATTGGCCAGGCTGGTCTCGAACTCCTGACCTCAAGTGATCCACCCACCTTGGCCTCCCAAAGTGCTGGGATTACTGACATGAGCCACTGTACCTGGCCAATGCCAGGAGAATTTGATAGTG	GAAAAGCTAGGCTCAGAAATGGCAAGTAATTTGCTGATGTCACACAGCTAGCTCATTACCATTTCCAAGCCGTTCATTAAAGCTCTGGTTGCTATGATATACATTGTTATAATCCAAGTCAGAGGTATGTCTATTTATATCTACTTTAGAA	.
PANC_009_MP	20	8	12	40165867	24981615	NA	8p11.21	12p12.1	no_gene	no_gene	NO	GACATTTCATCACTCGCTAAAGTCTGACGCTTAACTGCTTTTTTTCCCGTAGTCTTATATACCATGTCTAATAGGCTCTATGAAACATTGGCAAAGAAGAGACCTGGTTCTAGCCCCATTCTGATAGGTGACATGGGATAAGGCACTGAAA	TCTCTCTCTCTTTTTCTGTCTCCTTCCCTTGGAGCATTCATCCTGGGGGAAGCCAACTGCCAAACAGTGAGGCAACCCTGCAGAGATGCCCATGTAGAAAGGGATTGAGACCTGCCAATAATCATGGGAGTGATCTTGGAAACAGAACCAT	.
PANC_009_MP	29	10	21	4539993	16665422	NA	10p15.1	21q21.1	no_gene	no_gene	NO	CAAAGAAGACATTTATGCAGCCAACAGACACATGAAAAAATGCTCATCATCATTTTATATTATCAGAAACTGATAGGATTCTATAATTTTAGAAGATGCCCAGCTACCAAAAAAAAAGTCTTATTTCATTTAGTGCGGTCGGGTTCATCTT	AAGTTCTTTGTAGATTCTGGATATTAGCACTTTGTCAAAAATTTTAATCTGTAATTTAAAACTTTCCTATAAAGATAATCCCAGGAATAGACGGCTTTACCAGGCAATTCTACCAAACTTTTAAAGAAAAACTAAAATGCAAAAGGCTGAT	.
PANC_009_MP	16	12	12	27683941	27957794	273853	12p11.22	12p11.22	PPFIBP1	PTHLH	NO	TTAAAGACATTAAGTCCAGAAGGTTGGCCAGAGCTGGAAAAAAGGGAAAGAGGCCAGTCAGAGACTAACGAGGTCAGGAGATCGAGACCATCCTGGCTAACATGGTGAAACCCCGTCTCTATTAAAAATACAAAAAATTAGCCAGGCATGG	CCTTTCTCCTGATTTCTTTCTGCTTCTTTTCTGCCCACTCCTGTCTGAACTTCAAATTGAATGTCCTTTATAAAATGACATCTAGATAGTTCAGCCATGCTGTTGACTTGAACTGAAATATTGAACAAAATCCATTTTAAGTTGTTTTTCA	.
PANC_009_MP	40	12	12	27125115	28672173	1547058	12p11.23	12p11.22	no_gene	no_gene	NO	GAAGAATGTGAGGGAGCTAGCCATGCAAATATCTAGGGACAGAGCATTCCAGGCGGAGGGAAGAGCCTGTGCCTGGAAAAGCGAGTGCTAAGGCTCTGAGGCCAGTGTACCTGGCATGTTTAAGAATCAGTGAAAAAGCCACTGTGCTTGG	ATTGAGATAATCATGTAGTTTTTGTCTTTGGCTCTGTTTATGTGATGGATTATGTTTATTGATTTACATATGTTGAACCAGCCCAGGGATGAAGCTGACTTGATCATGGTGGGTAAGTTTTTTGATGTGCTGCTGTATTCGGTTTGCCAGT	.
PANC_009_MP	6	12	12	84849508	110779548	25930040	12q21.31	12q24.11	no_gene	no_gene	NO	ATGGTTTCTTTTATTTATGCAGCACCACATATGGTATTGCAGAGGCACCACATGGCACGTTTTTGCTGTTCAAACAATTCAGGTGTTTTGGGTTTTGGTGGTGACAGTGTGTGTACATATGTTTTGATGGTGGTACTAAAAATGATCTTGG	AATAGACAAAGATTGAGAATGAGGGATCCACATACAGAGATGGAGACAAAGAAAGTCAGAGACAGCTGGGCACGGTGGCTCACACCTGTAATCCCAGCACTTTGGGAGGCCGAGGCAGGCAGATCACTTGAGATCCGGAGTTCAAGACCAG	.
PANC_009_MP	15	12	12	105904303	108879057	2974754	12q23.3	12q24.11	no_gene	no_gene	NO	AAGCCTCTTCCCACTTCAGGCTTGGAACACAGAGATCCTGACAGCATTCTGTGGTCAAAGTAGGGGCTGTCTCTTATACACATCTAGATGTGTATAAGAGACAGGTGCTTCACAAGCATCCATTCATCCAAGTCTCCCAACACTGTCATGA	TGTGCAGTGGTGCCATCTTGGCTCACTGCTACCTCCACCCACCAGGTTCAAGCAATTCTCCTGCCTCAGCCTCCTGTGTAGCCAGGATTACAGGCACACCCCACCACTCCTGGCTGATTTTTTGTAATTTTAGTAGAGACGGGGTTTCGCC	.
PANC_009_MP	26	16	16	78764799	78857214	92415	16q23.1	16q23.1	WWOX	WWOX	NO	GATGTGTATGCCCTAAAGGCACAATGCAGATAATTCAACACTTGCGTTTTTAAAAGTTATTTTAAAAAAGAACAAGTGTTATATCCGTAGTAAACTCAACAAACCTTTGCTATGAGCAACAATATCAAATGAGATCAGACCTAGGTAAGTT	AAGATAATGAACAAGAAATTCACTGAAAAGAATTGGCAAACATGAAAAAATTCTCAACTTTATTTTTAATCATAAAAATGGAAATTGAACAATGAGATACTGTTTTTCACCATGACATTGGCAAAAGTTAAGAAGGCAGATAACTTCCATG	.
PANC_009_MP	25	16	22	582515	29889105	NA	16p13.3	22q12.2	PIGQ	MTMR3	NO	ACCACGCCTGGCTAATTTTTGCCACAGGGACGCACACCCCACCCCAGGACTCACTCAGTCGGTTCTGTTCCACCCAGAACTTGAGCCCTGTGGGGCCCAGGGCAGCCCCAGCCAGCCAAGGGCGCCTCCGACACAGGGCAGAATGGGCCCC	CTCATTTTGAAATTTAAAATAAGATTAAGTTAAAACTCCAAATTATAGTGTTCTACATCACTTCCAAAACTCTTTATAAACACTCTGCCTTCCCATGTCATTTGTGGAATCAGTCTAAACAATTAAATATTTGGTTTATCTCATGGACACA	.
PANC_009_MP	12	18	18	13661630	14420461	758831	18p11.21	18p11.21	no_gene	no_gene	NO	AGTCACCAACAATAATAATTACAGATCATAATTATCTTGTGGCAATTATGATAAGAATTATTTTCTTAGTAGAAAGAATGCATCCTGATTTCAGAAACCTCCAGGGCAGTGTATAACATGAAGCCTGTTCTTTGTTCCGGTGACTTGATTG	AACAGATTTTCATCACATGAAACAAATCCATAAGTGTTAACCATTATCTTCCAGGCCACAGGGAATCTAGGCCCTGCTTATCTTTTGTATCTCTTACTTACTACTTTTCCCTCTGCCACTCTATATTACTTTGGCACTATTTTTCTTGCTG	.
PANC_009_MP	5	19	19	34978670	35771694	793024	19q13.11	19q13.12	no_gene	no_gene	NO	GGAAGCTGAGGCGGGATGATCGCTTGAGCTCAGGAGGTCGAGTCTATGGTGGGCTATGCGGGCCACTACATAGTGAGCGCCACTGCACTCCAGTCTGGGAAGCAGAATGAGACCGTGTCTCAAAACCACAACACCAATAACGACAAAAGCT	GCGTGGTGGCGGGCGCCTGTAGCCCCAGCTACTCGGAAGGCTGAGGCAGGAGAATCACTTGAACCTGGGAGGCAGAGCCTGTCTCTTATACACATCTAGATGTGTATAAGAGACAGGAGTTATGATCAAACCACTGCACTCCACTCTGGGT	.
PANC_009_MP	5	19	19	35548764	36136002	587238	19q13.12	19q13.12	no_gene	no_gene	NO	CCCCGATCACCTGAAGCCTGGCTCCCCACAGTCCAACCGCCCAGGCTTCACCGTCCTCTGCCAACTCAGGCCCAGCCACTCCAGTCTCTCTCCCTGAACCCCATGTAAGAGATGTGTATAAGAGACAGTCCCAGCACTTTGGGTGGCTGAG	AAGTGATCCTCCCACCTCAGCCTCCCAAAGTGCTAGGATTACAGGCGTGAGCCACTGCACCTGGCCCTAACCCTAACCCCCAAATTTCTATCTCCCTGTCTCTTATACACATCTCGATGTGTATAAGAGACAGGGTTTGAGGCCCGCCCCC	.
PANC_009_MP	4	19	19	38890373	39483214	592841	19q13.2	19q13.2	SIRT2	TIMM50	NO	GGAAGAGCCAGCCAGCGGATAAAGAATCCAGTGTTGGGCTGGGTGCAGTGGCTCATGCCTGTAATCCCAGAACTTTGGGAGGCTGCGGCAGGCGGGTCATCTGAGGTCACGAGTTTGAGCCCAGCCTGGCCAACATGGCAAAACCTCATCT	CTCTGACCCTCTGCTCGGGGCTGAGGGGCCAGGGAAGTGGGCTTGGGCTTTGTAATGTCCCTCCCCACAAAGCCATCCAGCTGCTGGCTCCCCCACCTCCCCAGTGGAAGGAGGAGGGGCCGGAGACACCAGATGGGGAGAGAGACATCCT	.
PANC_009_MP	9	19	19	39867772	41229314	1361542	19q13.2	19q13.2	FCGBP	AXL	NO	TCTTTCCTTGAGGTCTCACTGCCTACTGGAAGCCATCCTTGATCCCCTAGGCTGGGTTAGGTGCCTCCTCTGAACCCCTCAGCTCCCTATGCTTCCCCATCTCTGCCCTGACCCCTCTGCCTATGCCCGAAGTCTTGGATTTGTGAGTCTG	AGTGCAGTGGTGTGATCACAGCTCACTGCAGCCTCCACCTCCCCGGGCACAGGTAGTCCTCCCACCTCAGCCTCCCAAGTAGCTGGGACTACAGGTGTGCACCACCACCCCCACCCAATTTTCCTCTTTTTTGTATTGATGCGGTCGCACC	.
PANC_009_MP	7	19	19	39971845	41837878	1866033	19q13.2	19q13.2	PSMC4	LYPD4	NO	CCTGGAAACCTTTTGGCCACCTAAACAAGCTCTTTATGTCAACTTGCCCCTCAAACAGATCTTATGTTATCATATACCACTCATAACATGTCCCCCTGTCTCTTATACACATCTAGATGTGTATAAGAGACAGCAGCTGTCCTCCAGCCTG	CTGGACAATGCCTGGCAGAGAGTAGGCATTTGATAAACAATATTCCTCTCCTCTCACCTGCCTGAAATTTTAAGGTGGAACTGTAACACGTAGAAGCAGCCAAGGGGCAAGAATTAGTGGTGACAAAATTTGGGAGGCAATCCTTCATGTG	.
PANC_009_MP	18	19	19	41096582	45909410	4812828	19q13.2	19q13.32	no_gene	no_gene	NO	CAACTTCTTCATTAAGAGATACAATGACAGAATGTCATTAAAATTAAAAACTTCTGCTCTGCAAAGGAATTGTCAATGGACTGACTCTGTATGTCCATTCATGTCTCTTTGTGTCCTAGACCTGTCTCTTATACACATCTAGATGTGTATA	GCCAGGCGTGATAGCGGTCACCCGGAATCCCAGTTACTCGGGAGCCTGAGGCAGGAGACTTGCTTGAACCTGGGAGATGGAGGTTGCAGTGGGCCGAGATCATGCTACTGCATTCCAGCCTGGGAGACTGAGTGAGACTCCATCTCAAAAA	.
PANC_009_MP	17	19	19	44366630	45688299	1321669	19q13.31	19q13.32	ZNF112	SNRPD2	NO	ATTTACCTGAAATCTTCTATGATCCTTGGAAGAAATCAGAGTTCCACCTGCAGTGCTATTTTGCCCCTTCTTTCTGATCCCTACAGGAAGCAGGACGATTCCTGGATTCCCTTTTTAAAAAAGTGGGGGTGGGGGGAATGGGGCGGGAATC	CCAAGTGCTCATCAACTGCCGCAACAATAAGAAACTCCTGGGCCGCGTGAAGGCCTTCGATAGGTGAGTGCTGGGTCCTGGGAGGTGTTCTCCGCAGGCCTGGAGAGGCCACTCCAGCTCCAGTCTGAAGAGCTCAAAGACAGCTGTCTCA	.
PANC_009_MP	10	19	19	44367713	45906777	1539064	19q13.31	19q13.32	no_gene	no_gene	NO	CTTTTTCCTTATTCTCATTTTTTTTCTTTCACATGTGACAAAACAAATGCATTTGAACGCCCCTCCCACCCTGTCCCCCACCCAAATCCCTTTAGTAGAGAACACAGTTTGAAATGAAAAGGAGGCATAGATTATAAAGGGGAAGATATGT	AAAAAACGAGAATAAGGAAAAAGAAGGCTGAGCTTGACCAGTGAGGCCTTTCATACCCACCACATCCCAAACCACTTCAGCATCTTACCCCCACATCTGCTACCCCTCAAGTCCCCATCTTGGCCGGCCCTACCATGTAATGTACCCTGTC	.
PANC_009_MP	16	19	19	39994821	53059342	13064521	19q13.2	19q13.41	no_gene	no_gene	NO	AAGCATAGTGGCATCTGCTTTTGAGCAGGCCTCAGGAAGTTTCCAATCATGGTGGAAGGCAAAATGGGAGCAGGCACATCACATGGTGAAAGCAGGAGCAAGAGAGCGAGGCGGGAGGGGGGGGGCGACGGCGCGTGAGGACAGGGCAGGG	TTATCTCGGCCGGGCTCCTTGGCTGATGCCTGTCATCCCAGCACTTTAGGAGGCCGAGGTGGGCGCATCACTTGAGGTCAGGAGTTTGAGACCAGCTTGGCCAACATAGTGAAACCCCGTCTCCACTAAAAACACAAAAATTAGCCGGGCG	.
PANC_009_MP	6	19	19	40326086	52880299	12554213	19q13.2	19q13.41	C19orf47	ZNF320	NO	TATCGTTGCTCCTGCCCCTTGGGGAAGAGGTGCCAAGGGGCCCAGCTACACTAACTGCAGGATCAGAGGGCAGAGGCTGTCTGTCTCTTATACACATCTAGATGTGTATAAGAGACAGTGAAGCACCCATGACAGAAATAAAAAAGTTGAC	GATCACATCACTGCACTCCAACGTGGGCGACAGAGCAAGATTCCATCTTAAAAATAAATAAATAAATAAAAGAACATACAGGCTGGGAAAAGTGGCTCCCGTCTGTTGGCCAGGCTGGTCTCAAATTCATGACCTCAAGTGACCTACCTGT	.
PANC_009_MP	17	19	19	43708771	52696802	8988031	19q13.31	19q13.41	no_gene	no_gene	NO	ATAGTGGCTGCATCTGAGCATGCCTGCATTCCAGCCAACCCACAGGCTTGCCAGAAACAAGCCGGGGGGGAGGTGTGACTCATAGACATTCAGTGAGTCAATTTGGTCAGAACTAAGGACAATGAGGAACTGGCCATGGGTGCAAAATTTT	ACTGGGTACTGGGCTTGATACCGGTGTACAACAAACTCCAATGACATGAGTTTGCCTATGTAACAAACCATCACATGTAGCCCCAATCCTAAAGTAAAAACATAACTATAAAACATTTTATTTTTTTAATTTACTACGGAATTATTTTTAA	.
PANC_009_MP	11	19	19	43821207	52696330	8875123	19q13.31	19q13.41	no_gene	no_gene	NO	CCACTAGCTGTCTTGGCTAATGAGCCTTTGAAACATGGCTAGTGTAAGAAACTGAATTTCGAATTTTATTTAATTTTAATAGATTTAATTTTAAATAGCCACAAATAGCTATCATATTGGCTAGCACAGACTAACAGTGTCTCAAAAAACG	AAGCTAGCCATGTTTACTAACATAACAACATGTAAATTTTCACAACTAGCAGGATGAAATATCAAGATGTGTATAAGAGACAGAGGTCAGGTTTCGTTGCTGCTTGTGCCCATGTAGAGTTGTTCTGAGTTCATGCAGGGATGTTGCTGCA	.
PANC_009_MP	13	19	22	39488648	19230513	NA	19q13.2	22q11.21	TIMM50	CLTCL1	NO	TCTCTACTAAAAATAGAAAAATTAGCTGGGTGTGGTGACGGGTGCTGCCTCAGTGTCACACAGCCAAACCAAGAGTGTGGAGATGGACTGCCCCAGGCTCCTCCTTCAGGAGCCTCAGAGCCGATCCTCCACTCTGGGCATCTGAGCACCA	GGAGTTGAGACCACTGTGGGTAATGCAGTGACCTCATCTCAACAACAACAACACAATTCACGTAATTTATGGTCATTAATTTATTAATAATCTTGCAAAATCATATCACCTACATCATACTTATCAGTGAGGTATTTTACTGAAGTATATG	.
PANC_009_MP	8	19	22	41815329	20361957	NA	19q13.2	22q11.21	no_gene	no_gene	NO	GTCCGGCTTAGCGATCGCTTGGGCGGCATCCTCCAAGTACATTTTTTTTCAAGTTTCTGTGAATCTACAATTATTTAAAAATTCAAAGTTAAAACAAATGTAGTTAGTTTGCAGACCTCTGACACTGGTCCTGTGCTGTCTCTTATACACA	AGGATGCCGTATATGACATCGCTAATGACACCGTACAAGGCACGCTAACGAGGACACTGTACAGGACATCGCTAATGAGGACACCATACAAGGCATCGGTAATGAGGACGCTGTATACGACATCGCTAACGAGGACACCCTACAAGCCGTC	.
PANC_009_MP	14	19	22	39093504	30615746	NA	19q13.2	22q12.2	ACP7	TCN2	NO	ACTTTGGGAGGCCAAGGTGGGTAGATCACTTTGAGGCCAGGAGTTTGAGACCAGCCTGGCCAACATGGTGAAACCCCATCTCTACTAAAAATGCAAAAATTAGCTGGGCGCGATGGCTCATGCCTGCAATCCCAGCACTTTGGGAGGCTCA	AACTTGTGCTGACTCAGCAAATCAGGATGAAGCAACCTCCCCTCACTGGGACGTCAATGGGTGCGCAGCAGATTGTAAAGGGCTGTGCTTCCACAAAAAGTTGGGCTACCTCGTGGCTGTCTCTTATACACATCTAGATGTGTATAAGAGA	.
PANC_009_MP	8	19	22	40228416	33224689	NA	19q13.2	22q12.3	no_gene	no_gene	NO	TGATGGCTTCCTCCGTCCTATTGTTTGACCCAGACTAGGCATGGATGGCTCTTCCTGTAAATTGTGCATTCAGTAAAAGGCTAATCAAACTCAAAAGAATGCAGCCGTTTGTCTCCTGTCTATGACCTGGAAGCCCCCTCCCCTGCTTCGA	AATAATGCATCTCATCCCAACCTGCATCCCTTGCCACAGGCAGCACAGAGCGTCACACTTGTTAGCAACAGGCCGAAAAGATGCTGGTGGCTACAAGAACAAGGCGAGGCAGGCCACAGGCTCGCAGGCTGCCAGCCCCTGTCAGCCGAAC	.
PANC_009_MP	9	19	22	45721056	28911226	NA	19q13.32	22q12.1	FBXO46	ZNRF3	NO	CAAATAAGGAAAAATAGGCCACGTGTGGTGGCTCGCGCCTGTAATCCCAGCACTTTGGGAAGCCGAGGCAGACAGATTGGTTAAGCCAATGAATTTGAGACCAGCCTGGGCAACATGGCAAAACCCCGTCTCTACTAAAAATACAAAAATT	CAGGCGGGAGTTGTGTCACCAAAAACACGGTCATGCACATAGACATCACCTATATTCTGACTATGGGACCCACTGGTCTCCATGATAAAAGTCACATACCCTTTTCTGGCATTCAAAGCCCCTCTTATCCCTCCCCTAACTTGCCCTCCAA	.
PANC_009_MP	8	19	22	40227708	35599489	NA	19q13.2	22q12.3	no_gene	no_gene	NO	CTAGGAGGTTGAGGCTGCAGTGAGCCGTGTTCACACCACTGCACTCCAGCCTGGGTGACAGAGCGAGACCCTGTCTGAAAACAAAACACATTTATTAGTTCACTTTCTAAAGATTAGAAGAGCTTTTCTTTCCCACTGCCTGAGTTATATC	CTGGAAGCAGAATTCCTTCTTCCTTGTGGAACTTCAGCCTCTTCTTGTAAGACCTTCAACTGATTGGTGCGGCCCACCCTCATTATGGAGGTAATCTGCTTTACTCTAAGTCTCTTTATTTAAATGCTGTCTCTTATACACATCTAGATGT	.
PANC_009_MP	6	19	22	34233311	45269064	NA	19q13.11	22q13.31	no_gene	no_gene	NO	GGTGAGATTGTACTGAATTCCAGTAAACAGTGTACAGTCATTCCAGGACAGAGGACAGGAACATGTTTACTAGGTGTCTGGAGTGCACCTCTATAATCCTCATACACACTAATCCAGATAATCCTGGGATGCTGGCCTCACGCAGGATTGT	CTGGCGCGTGGAGCCTCGCGTTGGTGTCGGGCGCCCCCTGGCGGCGCAACGCGGGCGGTTCGGCCGGGGAGGGGGCGGTGCGGCGCCCACAGCAAGGCTGACTCCCCCAATTTCTATTAGCATCAGAAGAATGCCCTCCAAGGGGGACGCA	.
PANC_009_MP	15	19	22	37871035	43914986	NA	19q13.13	22q13.31	no_gene	no_gene	NO	GGATCAGGAAAAAGACCTGAAAAGGGAAGGGGATTCTCTACAAATGTTGATTTTCCCCACAAGAGTCAGCTTTGCAGGGCCATTTCAAAATGTGTCAAAGAAATATATTTTGGAACAAAATACTTCCATTTCTTTCAGGGCCTCCTATCTG	CTGCAAACTTATTTAGGGTCTCATTCAGCTTTGTGGAAGGTGAAGCATTAGAAGTCCCTTAAGTTGCAAAAGGATTTGTTATTCAGGCAACAGAGTCCAACACAACCCTGGTGCCTCCATCGTCCTTTTGTTTTGCACCTAAATGGCCACT	.
PANC_009_MP	4	19	22	45652741	36277147	NA	19q13.32	22q12.3	no_gene	no_gene	NO	ACCACTGCACTCCATTCTGGGTGGCATAGTGAAACCCCATCTTTTTTTTTGAGACGGAGTCTCGCTCTGTCTCCGAGGCTGGAGTGCAGTGGCGCGATCTCGGCTCACTACAAGCTCCGCCTCCCCTGTCTCTTATACACATCTAGATGTG	AATTAGCCGGGCATGGTGGCACATGCCTGTATTTCCAGCTACTTGGGAGGCTGAGGCAGGAGAATTGCTGGAACCCGGGAGGCGGAAGTTGCAGTGAGCCGAGATCGCGCCACTGCACTCCAGCCTGGCTCCAAAGCGAGACTCCGTCTTG	.
PANC_009_MP	12	19	22	43258460	40225576	NA	19q13.31	22q13.1	PSG9	TNRC6B	NO	ATACCTCAGGCTTCAGCTCAGTGAACATAGAGGGACTTTGGCTGGGACTTGAGGGTGTGTCTTGGCTCAGAGGGTCACTGTGTCCCTTTAAGAGACCAGGAACATCCCCTTCCCTCGAATGACATCACGTGTGGCTTTATTCTCTTTCCTC	TTTAAAATAAAATAAAACTTAGCCAAGTGTGGCGGCGTGTGCCTGTAACCCCAGCTACGCGGGCGGCTGAGGCAGGAGAATCGCCTGAACTTGGGAGGCAGAGGTTGCAGTGAGCCAAAATCGTGCCACTCCACCTGTCTCTTATACACAC	.
PANC_009_MP	5	20	23	30872106	56518904	NA	20q11.21	Xp11.21	no_gene	no_gene	NO	GCAGCCAAAGAGTTAAGAAGGCTCGATGTGAAATGAATCATTCCAGGGGAGCTAAATCCCGACCTTATCTAATTCTGTATCCTGAGGCTGATTAATTTAAACTCAAAAATAAAATAAACATCATCTTTAAATAGGGATTAAATACTCAGCG	GTTGGGGAGAAGTCTTTGAAAAGTACTTTATTATTTATTCCTTCACGTCCTTCAAGGCCTCCTCATCTATCACAAGGGACCTGATTAGTCCAGTGCTCTTTGGTCAATAAATCCTGTGAACTTGACTATTGAAGAAACACCTAATATGTGT	.
PANC_009_MP	8	22	22	19558851	19874703	315852	22q11.21	22q11.21	no_gene	no_gene	NO	TGGAGTGCAGTGGCACGATCTCAGCTCACTGCAACCTCCACCTCCCCAGTTCAAGCAGTTCTCCTGTCTCAGCCTCCCAAGTAGCTAGGACTACAGGCTGTCTCTTATACACATCTAGATGTGTATAAGAGACAGAAGCTGGCCTCCCACC	GAGGGCCTGGCCCAGCACTTGGCATCGCAAGTGGGCGCCTGAGCGCTCACGCGCACGTGCCACACGGCAAGTCGGGCTCCTGCACGCCCAGTAAGGCGCAACGGCATTCCACTGTGTGCTGACAAGCAGGGTCCCATCCACGGCTCCGGGC	.
PANC_009_MP	6	22	22	20182568	20312738	130170	22q11.21	22q11.21	no_gene	no_gene	NO	GCGGGTTTGCTCCCAGCTGCTCCCCTGACACGGACACCTTCAAGGGCCACGTGACTGCCATCCCCAGGCCTTGGCCCTCGATGAGGAAGGGCCCTTCTCAACCTGTGGCTCTGAAATAGGTCTCATGATGGTGCCAGTTTAATGACAGGAG	CTGTGCAGGTAAAGCCAGGAGCTGAGGGCTAATTCCAGGACACTGTCCCCGGTGCAGGGGTACAGGGCCCCTGTCCCAGCTCTGACCCTGTCCTGCCACCCCAGGTCCCCCATCTACACTCTCCAGACTTTATCCCTGTCTCTTATACACA	.
PANC_009_MP	4	22	22	20338351	35596276	15257925	22q11.21	22q12.3	no_gene	no_gene	NO	ATTTTTTTTTTTTTTTTTAGAGACAGGGTTTCACCGTATTGGCCAGGATGGTCTTGATCTCCTCACCTTGTGATCCTCTTGCCCTGTCTCTTTTACACATCTAGATGTGTATAAGAGACAGCCATTACCGTGACTGTCCCCTCACCACCCC	TCCCTGCCCATCCAGCCTGGAGCTGGCTCTCCTCCCTCTGGCACAACCCTTTCTCGAAGCACCCATTGCATTGCATACATGACATGTGGCCGCTCTACTTCTTCCTGTCTCTTATACACATCTATTATACACAATATGTATGATATATATT	.
PANC_009_MP	10	22	22	29612313	30846917	1234604	22q12.2	22q12.2	NF2	OSBP2	NO	TTTTAAAATATTTAATTAATTGATTTTTTTTTTTCTCGGACTTGCACTGAAGTTATAACAAGTGCAGTTGTGCAATCATATCTCAGTGCAGCCTAGACCTTCCAGGCTTAAGTGATCCTCCTATATCAGCCTCCCAAGCAGCTCAGACCAC	CTTTGGTTTAGGTCCTTGGTCTGTGTAGAATTGATATTATTTCACTCTTAAATTTTATTTATTTATTTATTTATTTTTTGAGATGGAGTCTTTCTCAATCACCCTGGCTGGAGTACAGTCTGTCTCTTATACACATCTAGATGTGTATAAG	.
PANC_009_MP	12	22	22	17430391	46499367	29068976	22q11.21	22q13.31	CECR2	CELSR1	NO	CTGAGAGGCAGGAGCACTGGGGTGTGTGGTGGGAGTGGAGGTGGGAGAGGGGTAGAGATAATTGGGTGTGATGAACTACAAGGGCTGATGGAGAATAAATTGGCTGATAGAGCATCTTGAAGAATTAGGGGGTAGAATAAGTGTGCCAGAT	AAGGTGAAAATCACAGGCTACTTAGTACCCATCAGATTGGCAAAAATCTTAGACAATGATAACATCAAGCCTGTGAGGACATAGACGGACAGGCTTAGATGCCAGTGGCGAGAATATCAATCAGCAAAGCACTTTTTTGGGACAATTTGGT	.
PANC_009_MP	15	22	22	17593741	46602953	29009212	22q11.21	22q13.31	ATP6V1E1	GRAMD4	NO	GTCAGGGAATAACTAGGTTGGCAGCCACAGCAATAGACTCCCACTAGAAGTCTAGAAGATGCCCAGCATTTTAGAACAAATGGAATTTTCCTGGCTTGTTTCCTAGAGATGTGTATAAGAGACAGCTGTAGGACTGTCTGTCGAGTGGCTG	ACACACCACAAAGGATTCATTTGCCTGCCATGGCCAAACATTTCAATAGAAAAATGGACAAGAGGTCAGGTGTGGTGGCTCACACCTGTAATCCCAGCATTTTGGGAGGCCAACGCAGGCAGACAGCGAGACCAGGAGCTCGAGCCCAGCC	.
PANC_009_MP	27	22	22	17744882	46963522	29218640	22q11.21	22q13.31	BID	TBC1D22A	NO	TAAGAACTGTCCTCTAAAAGTTTTTGGTTTTTCTAATGAAAAATATTATGGACTTAGAGAATAGAAATAAATTTCTGCCTACACTTCCATCTTCCCTCCCACCCTTCTAGATGTGTATAAGAGACAGGTCTAGCACTGCATCTACAGAAAT	CTACACATATTGTTCAGGAAAGTAGAAACCTTGGCAAGTCTAAAACCCAAGAGACAGGCCATCTTGGAAGCCTGAGAAGGCTCTTCCTTTCTTTTCATCCTTGAATCAATGGTGCACAGGGCAATTTGCAGGCATAAGGTGGGATCCTTCT	.
PANC_009_MP	4	22	22	33225917	35600904	2374987	22q12.3	22q12.3	no_gene	no_gene	NO	TTCTATGGTGTATATGTACCACATTTTCTTTATCCAGTCTACCATTGATGGGCATCTAGGTTGATTTCATGTCTTCACTATGGTAAATAGTGCTGCAATAAACATTTGCATGCATGAGTCTTTATGGTAGAATTTACATTCCTTTGGGTAT	TAGAGCTTCTCCTTAGGTTAGGTTTTTTACTCGCACGCACACACGCACACACGTTTGCCATTTTATTAGTAATGAAAATGGCATCTTATATTTCTATTCTATTGTGTTTTCTCTCTCAGGTGCACACATGCATACACACACACAGACACAC	.
PANC_009_MP	7	22	22	40659248	49828568	9169320	22q13.2	22q13.33	no_gene	no_gene	NO	AGAATGACAGTGAATTACCATAAACTTAATTATGTGACAACGCCAACTGCAGCTGCTGTTTCAGATATGTTCTCATTGCGGGAGAAAATAAACACAGTCTCCCACACCTGGTATGCAGTTACTGAGCTGACAAATGCTATTTCTCTATTTC	GCGATTGGCCCACGAGTTGGTGGGGGCCTGAGGCAGGGGGCGATTGGCCCACGGGTGGGGGGAGGCCGGAGGCCGGGGGCGAGTGGCCCGGGGGTGGGGGGCCCGGAGGCAGGGGGCGGGTGGTCCGGGCGGGGAGGTCCCTCGGAGGGCC	.
PANC_009_MP	10	22	22	45553562	46466839	913277	22q13.31	22q13.31	FBLN1	CELSR1	NO	ATAAATTGTAAACGCCAGGACTTACCAGGAAAATCAAGGACATGTTTATTTTTGTGCATTAGTCATTTGCAAAGCACATAGCGGGTGCCCCAGGCCCTGCTCTTTGTCCAGAAGGAGCCAGCCCAGAAACTCCTAGTGTAGAGACTGTCTC	AAGTTCCTGAAGGCTTTGTTTTCCTGGCTGGTAGACAGTGCCTTCTTACTACGTCCAGATGAGGAGGAGAGGAGAGCACTCTGCTGTCTCTTCCTGTGAGGATGCAAATGCCCTGGTGGGGCCCAACACTCGTCACCTCATGATTGACCCA	.
PANC_009_MP	20	23	23	34024611	34054837	30226	Xp21.1	Xp21.1	no_gene	no_gene	NO	ATTACGTTAGTCATATGTTATTTTAGTAAGAAATATTTTTCACCCTTACTAAGTGATAGGCCATATGCAAAGTGATGGAGATAAATCAGTGAGCAAAAACCGGGAGTGTTTCAACTTCAGCGTCAAAATGCCCGGTGAAGCCTCTGTCTCT	GTTGGTACATACGGGGACATACAGAATTAACCACACCCTTAATTATGCTGAAAGGAGTCAAACCTTGGTCGCACTTAGCACACAATTAACACAACTTACCAGGTTTTACATTAACGTTAAAAATTGGTAGGAGTTACCATTATAGCATGTA	.
PANC_009_MP	19	23	23	55329129	56886803	1557674	Xp11.21	Xp11.21	no_gene	no_gene	NO	CATCTTCCATTGCCACCATTCTCATCTATTCATTGACCCCTACAATAGACTTCTAATGGTCTCACAGCCTCCAGTTCATTTGTATCCAACTCACCATTCATTCCTTCACCTCATTGCATACAGAAGGCTCCTCAAAAGGCAAACTAATCCT	NTGGTGTCTCATTGTCTGGATGCAGTTATCTGATGAGTTTCCATTCCTTGCTTGAATGTTGGTTCCCCGAGGAAGAAACTTAGATAAGACAAATGTAAGTGTCAGAGGCATTTGAACAAGATCAACTACATCTTGAATAGGGGCTGGGTAA	.
PANC_010_MP	3	1	12	15018755	12820202	NA	1p36.21	12p13.1	KAZN	DDX47	YES	CTGAATGCCAGAAGTAGACAGACTTACCCACCTGGACTGGCACAGGCGGGCAGCCACAGCCCCCCAGCAGCTGCCCTCCCCTCCCACTGTCTCTTATACACATCTAGATGTGTATAAGAGACAGCCCCTGATAAAACCATCAGATCTCATG	ATATTACTGTTTAGGAAGATAAACTCTAGACCTGATGGCATAAGGAGGAGCCAAGGAACTTAACAGTGCATGCCCTGTCTCTTATACACATCTAGATGTGTATAAGAGACAGCCACTGCACTCCAGCCTGGGTGACAGAGCAAGACTCTGT	.
PANC_010_MP	5	1	12	15260212	11691770	NA	1p36.21	12p13.2	FHAD1	ETV6	YES	GGCTCTGCCCTCTGAGTTGTAGGGTCCCAGGCAAGTTACCCAGCCATTCTCGGCTGCAACTTCTGTGTGTGTATGGTGGGGAACTGTGTTACGAGACTGAATTACCATGAAGTGCTTAGGACAATGCCTGGCAGGTGGTTAATACTACAGC	CCCACAAACATTCTCCCAGTGTGCAGTACTACTGCTGGTTTCAAAATAATGGAGTCACGAACACAAAGGACTCTCTTTTGCACGTGGACAACTGATTATACATACATGAATATATTTATGGCAAACCTGTTTGCAATTGCCAAGATCCTAG	.
PANC_010_MP	3	1	12	15309553	11774753	NA	1p36.21	12p13.2	FHAD1	ETV6	YES	GCTTAGTGCAAGCTTGTCCAGCCCACGACCTGCGGGCCACATATGGCCCAGGACAGCTTTGAATGAGGCTCGACACAAATTCCTCAACTTTCCTAAAACATTATGAGATTTTTTTTTTTTTGCGATTTTTTTTTTTTGCTCATCAGTTATT	CTAGATGCCCTCTGCTGCATAAACTCAGAATTCCTGGGGGACATCTAAAGCAGTACCCTCTGTCATTCAGAGACCAGCTAACAAGTTGCTGGTTGTTCATTTTCTCCAAGTTCCTTCAAGGAGCAGTTTTGATGTGGTCCTCAGTACCGTG	.
PANC_010_MP	3	12	12	11842927	12214825	371898	12p13.2	12p13.2	ETV6	LRP6	YES	TACCCTACAATTTTATCTTTATCCCCAGCTCATAAAATTCTACATAATGGAGACGATGTATGATGCTCACATCTATTATTCCCAGCCCTGGCCTGCCTCTTGTTTTAGATGTCCAACTGCAGATCAGGACAAGTTTTCTTGAATGTCCTGG	CAGGAACTAAGGCGGGCCAAGGAAGCAATCATGATGAATGAGTTGTCTAGCATCTTATTGTCTGTCTGAATGTGGTGATCTGGTGCTGTCTCTTATACACATCTAGATGTGTATAAGAGACAGGTTCAGAGATTAGAGGGGCCATTTCTAG	.
PANC_010_MP	6	1	1	15307557	15584914	277357	1p36.21	1p36.21	FHAD1	AGMAT	YES	TTTCACTGGCTGGGGAGGCCTCAGAATCATGGCAGCGGCAAGAGAAAATGACGAAAAAGCAAAAGTGGAAACCCCTGATAAACCCATCAGATCTTGTGAGACTTATTCCCTGTAACTAGAACAGCATGAGAAAGACCAGCCCCCATGATTC	CTCTGGCGCGTGCACACTCGCCTCGCCGTTCGGGACCAGCCAGATCGCGGCGGCCTCGCGGGCGGTCTGGTCGGTGAGGTCTTGGCCGCGCGCGGCAATGCTGAGGCTGCTGGCGTCCGGGTGCTGTCTCTTATACACATCTAGATGTGTA	.
PANC_010_MP	5	12	12	12161604	12947999	786395	12p13.2	12p13.1	LRP6	GPRC5D	YES	TTTGGTTTGATCATTATTATAAACTGGCAGTAGCTTTGTTATTACAAAGTAGAATAAACTGTTCACAACATGATGTTTTTCAAGGGCGAGTGTTCCTTTTTACAAGAGTCAGCAACTCTTTTAAAGCCGGCAGCTAAGAAATCTGAAATCT	TCTTATAGTTTCACAATAAACCAAAATACACTGAGCTTTGTAATGATCAATATTCCTTACCCCACAAAGTAGCAGGCAAGCATTGAACGGGCTCGAAGGAGAATCACAGTTGTAGAGCAAAGGCCTGCTAAAATACGATGATCCCTGGTTT	.
PANC_010_MP	6	12	12	12086494	12985974	899480	12p13.2	12p13.1	BCL2L14	HEBP1	YES	CAGGAAGGGATGCGCAGCTATGGAGGAAACACCCATGGTATCCAGTACAAGGATAATAATTCTTTTCTCAGCTTGTAAATTCTTGAAGGCCGTAAGTTGTGCTGACTGCATCCTTGTTTACCTATAAGCATTCATTGAATGTTTTCCAGTA	GGAGGCGCTCACTCTCAGTCCCCATCCTGCACTTGGACAGCTGTGAGAGTGAGTGCTTCCTTAAATGCTGCACCCAAGGTGCATCTCCACCCTAGGAAAAGATATTGTTAAGTTAATTTGCTTTCTCCACACCCTCTGAAGCTGTCTCTTA	.
PANC_010_MP	3	1	1	15077017	15168798	91781	1p36.21	1p36.21	KAZN	C1orf195	YES	CAAAAAAATTTTTTAAAAAACAGCTGGGCACAGTGTATTATGTGAGATATTTGGCTTCTCTAGAAGATCTGGAGCTCTGGAAACACCAGGCTGGCATTGCTCCGAGCAGCCTCTGTCTCTTATACACATCTAGATGTGTATAAGAGACAGG	GTTTAGTGGAATTCCTGGGAGTCAGAGCCATAACCGGCGCATGATAAAAGTTACAGATATTTGGGGACTACCCTTATTAGAGTCAATATCTGGAGTTGGAGTGTGGAGCAACTAAGCTTTCCCATCACTCTTAAGTCATTCTGTCTCTTAT	.
PANC_010_MP	4	1	12	15755589	12090481	NA	1p36.21	12p13.2	no_gene	BCL2L14	NO	TGAGCATCAGGTATTTTTACCCACATTTACCCCACCAGATTCTTGCTATGAAGCCACAAGGGACAAAACTGGGTTGGCAACCCCTCGGTTGCAAGAGGAAACTGAGGCCCAGAGAGAAGTGACTTGCCCAAGGCTGGCAAGTGGCAGAGCT	GACAGAGTTTTGCTCTTGTTGCCCAAGCTGTAGTGCAATGGTGCGATCTTGCCTCACTGCAACCTCTGCCTCCCAGGTTCAAGAGATTCTCATGCCTCAGTCTCCCAAGTAGCTGGGATTACAGGCGTGTGCCACCACGCCTGGCTAATTT	.
PANC_010_MP	4	12	12	12087035	12267614	180579	12p13.2	12p13.2	BCL2L14	no_gene	NO	GGCCCTTCCCAGAACTTCATCTGGCTCATTGGTTTGCAAAGTTGCCTGGAATGAAAAGACCAGGCCAGAATAGAAGGAAACTGCCTGGGAGTATGTGTGCTGGGGGAGGGTCATTCTTCAGAAAGGACTGAAAGTTGCCTGGCAGAGGCCG	CAAAACTGAGATTGTCATTTTTCTCCCGCCTTCCCAGAAATACAAACTGCCCCCAGAATTAAGCCCGACCAGCTAAAGATTTCTAAACTGGCAGATAAAATTCCAAGATAAATGCCTCAAAACCTAAGAGCAAAGGGCTGTCTCTTATACA	.
PANC_010_MP	3	12	12	11919173	12400148	480975	12p13.2	12p13.2	no_gene	BORCS5	NO	CCAGCTACTCGGGTGGCTGAGGTAGGAGAATTGCTTGAACTCACGAATCAGAGGTTGCAGTGAGCCGAGACTGTGACACTGCACTCCAGCCTGGGCGACAGAGTGAGACCTGTCTCTTATACACATCTAGATGTGTATAAGAGACAGGCCC	TAGACAGGGAGAGAGCGTGAAACATTGGCTGCTCAGAGAAATAGCCTGTGATAAAAACAAGATTTTCACTGAATCAAGGCTGCCAGGGTAACAACTAGTGAAAAAGCTAAAAATCCAGTGGTACACATGCAACTGAATGTTTTCAAACCAA	.
PANC_010_MP	3	12	12	12366670	12589484	222814	12p13.2	12p13.2	BORCS5	no_gene	NO	TCATCTACTAAGAGTGAATAATTATTTTTGTAACTTTATATATAAAACACCAACCATATTACTTTTCTCTTGCAAATATTTCATTTCTTTAGAATGACATACAATAGCTGTCTCTTATACACATCTAGATGTGTATAAGAGACAGACCCAC	GTGGGTTGTGCGGCAGGAAGGTTAGGTGGAGGGTTGGTGGGTTGTGTGGAAGGAAGGTTAGGTGGAGGGTTGGTGGGTTGTGCGGCAGGAAGGTTAGGTGGAGGGCTGTCTCTTATACACATCTAGATGTGTATAAGAGACAGGTATGACT	.
PANC_010_MP	4	1	12	15311879	12604443	NA	1p36.21	12p13.1	FHAD1	no_gene	NO	AGCCCTAGGGAAGGACACACATGGTGAGGAACTGAGGCCTCCAGCCAACAGCCATGTGAGCGAGTCATTCCAGAAGGGGATCCTCGAGCCCTGTCTCTTATACACAACTAGAAGTGTATAAGAGACAGAGGTAGGAGAGAGCTGAGAAAGA	CAGGAGGCTGAGGCAGGAGAATCGCTTGAACCAGGGAGGCAGAGGTTGCAGTGAGCTGAGACCGTGCCACTGTACTCTAGCCCTGTCTCTTATACACATCTAGATGTGTATAAGAGACAGCTGTGTCCCCGGACGAAGCTCATTTTTACAA	.
PANC_010_MP	3	1	12	15039468	12659960	NA	1p36.21	12p13.1	KAZN	no_gene	NO	TGTATCATTTTTGCCCAAATAATTTTAAAAAACAAATTTGATATATCATGAAAAGACACAGAGAAGCACTGGTATGAAATGCTAGTTTGGCCACTGAAATAGCCAGCACTCTACCCATGGTTCACAGGGACAGCTGTGACCTCCTCTCTGT	AGGAGATAATGCATGTAGAATTGCTGAACAACTGGAGTTATTATTTGCAGCTCTTGTTAACTAGGGCGTGAAAATGCATACACGTCTTGTCTGTAAACCCTTTATTGTTTAAATAAAAACATTTTTTAAATGTGCTGGCTGGTCCGCGATT	.
PANC_010_MP	3	1	12	15802563	12243241	NA	1p36.21	12p13.2	no_gene	LRP6	NO	TGGGTCCCAGCCAGTAGTTATCTTTTCTCTAAGTTTTGGTCCATTATTTTTCTATCTCATGGATTTATCCTAACTTTTTAGAAAAATGAATTTTAAAAACATATATGGGTTCATATTAGAAAAGTATCATTGTAGCAGGATGAGCCTCAGA	GTTCACACTCTGAAATGAGCTTTACTCAGAGCTCTAAGCTTTCCCTCTCATTAGAAAATAAACCTTTATTGCAAATATATGTTTAGCTAACTAGAAATGAGTTATTTAATAATTTTTATTTTTCATTCAATACTGACATTAAATAACGCTT	.
PANC_010_MP	7	16	16	80862924	80912638	49714	16q23.2	16q23.2	ARLNC1	no_gene	NO	CTCTTCATTTCTTTTTGTAGATCTGGCTTTCCATCTGGTATCATTTTTCTTCAACTTAAATGACATTTTTACACCTTTTTTGCAGTACAGGTTTCTTACAGAAGAATTCTCTCACATTTTGTATGTCTGAAAAAGTATTTATTTTATCTTT	TAGGAATATGTTCTAGAAAAGCCGACCTCTCCATGGAGAGGTCAAATTTCTCCACCTCCCCCACGCCCCATTCTCTCACCCCCTTATTTAAACACATTTCTCTATTTAAGGCATATCGGTTCAGGGCAAACATGGGATTTAGAGTATAGTG	.
PANC_010_MP	34	5	5	12469797	12692582	222785	5p15.2	5p15.2	no_gene	LINC01194	NO	TCTTCCTTATTTTCTTTTGTGGACATGATTGTACAGTTGCTTTATAATGTTAGAGTACTATCTACTTAAGTGTGTTTTTGTGGCTGTCTCTTATACACATCTAGATGTGTATAAGAGACAGATATACATATACACATATATGTATTTATAT	TCCTTGCTACCCTCCACACAAACAACAAACAAACCATAGAAAAAATCACATACTTCATCACACTGACAGGTCAATAAAAAGAAGAATCTTATAAATCAGTACAGAATAGCTCCTTACAAACATCTTAGTAACCTGTCTCTTATACACATCT	.
PANC_010_MP	4	1	12	15288412	11688420	NA	1p36.21	12p13.2	FHAD1	ETV6	NO	TCTTCCCCGGGGCCTCTGCCAGAATCAGCTGTGCTGGTGTGGAAAAGCAAAGGCTAATCAGACAGTCAGTGTCCTGTCTCTTATACACATCTAGATGTGTATAAGAGACAGGGGTGCGGTGGTACAATCATAGCTCACTGCAGACTCGAAC	TCAGTCTCGTGGCTGTCTAGTGGTTTGATTTTCCATTAGCCCTTTCTCCCTTGGCCTTAAGGGATGGATATCTACAAAATCTTAGCTATCAGGCAAAACCTCACTGTCCCACTGGCTGTCTCTTATACACATCTAGATGTGTATAAGAGAC	.
PANC_010_MP	3	1	12	15612901	11923211	NA	1p36.21	12p13.2	no_gene	no_gene	NO	TATGGCCAGGTGCAGTGGCTCATGCCCGTAATCCCAGCACTTTGGGGGGCCCAGTGGGTAGATCACCTGAGGCTGTCTCTTATACACATCTAGATGTGTATAAGAGACAGTTTGTATACACAAATACTTGATTTTTGAATATTAATTTTGT	GCCAATTTCAGAGATTACAAAAGTCTGAAAACAGCACGTGGTGCATTTCAAAATATATCATGTTGAGCTTCACTCCCAATTATGAGCAGCAATTCTGTTTGATAATTACCTGCTGTCTCTTATACACATCTAGATGTGTATAAGAGACAGA	.
PANC_010_MP	4	1	12	15085691	12641484	NA	1p36.21	12p13.1	KAZN	CREBL2	NO	TTACAATATTACCTCTTTTCCATTCTCTCGGTTCTCTCCTTCTGGGATTCCAGTTAGATATAAGTTGGACTTTCTAATTCTATTTTTTCCTATCTTGTGACCTAGTGCCTGTCTCTTATACACATCTAGATGTGTATAAGAGACAGTGCTT	TACTGAAAACATAAGAAGTTTGTTCTAGACGGGCGTGGTAGCTCACACCTGTAATCCTAGCACTTTGGGAGGCCAAGGCGGGTGAATTACCTGAAGTCAGGAGTTCAAGACCAGCCTGGCCAACATGGTGAAACCCTGTCTCTACTAAAAA	.
PANC_010_MP	3	1	12	15298274	12550678	NA	1p36.21	12p13.2	FHAD1	DUSP16	NO	AGGAATGGAAAACCAAACATCGTATGTTCTCACTGATATGTGGGAGCTAAGCTATGAGGACGCAAAGGCATAAGAGTGATGCAGTAGACTTTGGGGATTTAGGGAGAAGAGTGGGAGCAGGGCAAGGGATAAAAGTCTACAAATATGATGC	ATGCCATGGTGGTTTGCTGCACCCATCAGCCCGTCATCTACATTAGGTATTTCTCCTAATGCTATCCCTCCTCTATCCTCCCAATCCCCAACAGACCCCAGCGTGTGATGTTTCCCTCCCAACAGACCCCAGCGTGTGATGTTCCCCTCCC	.
PANC_010_MP	30	7	7	70748887	72312805	1563918	7q11.22	7q11.22	AUTS2	CALN1	NO	CTCCCAAGTAGCTGGGACTACAGGCATATGCCACCATACCCGGCTAATTTTTGTGTTTTTAGTAGAGACAGTTGTACTTGGGGCAAGGCTCTGGAACTCCCTTTTCTGCATGGTCCAGTGAATCTGCATAGAGCCGGACTGGGAACAGTGC	GGCTGAGGCAGGAGAATCATTTGAACCCGGGAGGTGGAGGTTGCAGTTAGACGAGATTGCACCACTGTACTCCAGTCTGGGCGACAGACTGAGACTGTGTATCTCAAAAAAAAAAAAATTACGATTGGGCAAACGTTCCCTTCCTCCCTCT	.
PANC_010_MP	4	12	12	11626509	12101912	475403	12p13.2	12p13.2	no_gene	no_gene	NO	TCTCTACAAAAAAATCAAAAATTTATCTAGGCATGGTGCCACACACCTGTAGTCCCAGCTCCTTGGGAGGTTGAGGTGCTGTCTCTTATACACATCTAGATGTGTATAAGAGACAGGTGCTGGGATTACAGGCGTGAGCCACCGCGTCTGG	ATTCTAGCTTTCCTGATTTTTCTTCTCATGATGGATTGCATTTTGCTGCTTTTTTGCATGCCTTATAATTTTTTATCAGAAGCTAGACATTGTGAATATTACCTTGTTGGATGCTGGATATTTTGATTATTCTATAGATATCCTTGTGTTT	.
PANC_010_MP	5	12	12	11935245	12611839	676594	12p13.2	12p13.1	no_gene	no_gene	NO	GGATATTCAGTTGTCCCAGCACCATTTGTTGAAAAGACTATCTTTGCTGTATCATATTATCATTGCTCCTTTGTAAAAAATGTCTCTCTATATGTCCTGTCTCTTATACACATCTAGATGTGTATAAGAGACAGCACCACCACCACACCCA	CAGAGCGGACCCTGGAGGCGGCCCCAAACGCCTCCCTTCGCCGCCGCCGCCTCCTCCTCCCCCTCCATGACAGTATCAGGGTGTTTACAGACGCACAGGAGCTGTCTCTTATACACAGCTAGAAGTGTATAAGAGACAGGTATAAGATTAT	.
PANC_011_MP	18	23	23	962614	1345536	382922	Xp22.33	Xp22.33	no_gene	IL3RA	NO	AGGCGTGGTGGTGCAAGCCTGTCATCCCAGCTACTCGGGAGGCTGAGGCAGGAGAATCGCTTGAACCCGGGAGGTGGAGGTTGTGGTGAGCCAAGATGGCACCATTGCACTCCAGTCTGGGCAACAAGAGCGAAACTCCATCTCAAAAAAT	AACCCCATCTCTACTAAAAATACAAAAAAATTAGCCGGGCATGGTGGCGGGCGCCTGTAATCCCAGCTACTCGGGAGGTTGAGGCAGGAGAATGGCATGGACCTGGGAGGTGGAGGTTGCAGAGAGCGGAGATCGGGTCACCGCAGTCCAG	.
PANC_011_MP	4	18	18	41962766	63195235	21232469	18q12.3	18q21.33	PIK3C3	BCL2	NO	TTTTCCCTAAAAGCAAGGTTCTATTTCCCAATGACTTCTATTTTCTACTAGAAATCACATTAAATCACCAACAGAAGAGCAATATAAATTGTATTTCCTAATCTATCTGTATATCCTGTAGGAAATATATGTTAAAATCAGTTTAAGGAAT	ATGACTTACCCAAAGCTACACAGCTTGTTGGTGGCAGAGTTAGCTCCCAATCCCCTCACTTCAGAAGTCCCATGCCTGGACTGTGGCGGCCCTGGCTGGTATCCCTTCCCATGCCTTGCTGTTTTGGAAAAGTTACATGTGTAGAAACTAC	.
PANC_012_MP	24	17	17	50588445	50689910	101465	17q21.33	17q21.33	CACNA1G	ABCC3	YES	GTGCCGACTCCCGCTCCCTGGCAGACCGGACTTGGAAGTACAGAGTGGGGGGATCCACTTAGCCAGGTGGGGTCTGAGCCCAGGGCTTTATATGCATTGATCCTGGCCCCGCCCCACCTCCTGTACTGTGCTCACGCCGGAGACACTAATG	GGCTGGTGCATCCCTTCCTTACAGGAGAAAGTGTCCTGGCCACCCTGTGTGGATAGCCTTTTTCTGGCCTGCACACACAGGCCTTTGCGTCCTTCCTATGGGCCCTATTTACACATGATTATTTGATTAATTTCTGCCTGTTCCACTAGAA	.
PANC_012_MP	29	18	20	33673210	61596080	NA	18q12.1	20q13.33	ASXL3	CDH4	YES	AGCCCCTGAGAGGATACTGATAAGGGTATACCTTAGTAACTTTCGCTCCTGAAGTTACTAAGGAAATAAATGGGGATGCCCCTGTGCCTTAAATTTTTGTACACTCATTACATGGCACTAACTTTACAGAGGTTGGTAGCTGTTTTTAACT	GTCCTCAGAGCATGAGGCCAAGCTGGACCCAGCTGAGTTAAGGAGTGTCCAGGCATGGGAATGGCATTCAGTGCTGGGATAAAGTATTTTTGGTCTTTACCTGTAAAGTTTTCTTTCCTCTTTCCCCTAATGACTTCCCGCCCCCTGAAAA	.
PANC_012_MP	12	12	12	40975473	44623629	3648156	12q12	12q12	CNTN1	NELL2	YES	ATTCCTGGGGGCAAGAGCTTTGAAGAACCCCCAAGGTAAGAAACATAACACTAACACGGACTTTGATAGATCATTATTTTTGTATGCCCCATAGGTGAAATTTTATGGAACATTCTCAGTCAGCCTTCTCTAAGAGGACTTTTTAAAGTGA	AAGTTTTCAGGGGAGTTTAAGAGATACTTTAATGTCAATTCATCATTCTCTTTCCCTGGTGGTTTCTCACACCAACAAGCTAACTCTTCCCTTCTTCTGATGTTTGCCATTTTTACTTATGCCCTTGGCCTCTGGGATTCCAATCAGACTG	.
PANC_012_MP	6	10	10	96669544	104153603	7484059	10q24.1	10q25.1	PIK3AP1	CFAP43	YES	TGCTTCATTTCCCACTCTTCGGCGATTGCTTGAGCTCAGGAGTTTGAGACCAGCCTGGGCAGCATTATGAGACGCTGTCTCTACCAAAAATACAAAAAATTAGCTGGGTGTGGTGGTGCTGTCTCTTATACACATCTAGATGTGTATAAGA	AAGCAACTAGGGTAGAATGTCGACAGTTGGGGACTTTGAAGGAGGTAGATGGAAATTCTTTGTACTATTCTTGCAACTTTTCTATAAGTGTGAAGTTATATCAAAATTAACAGTTGCAATCATATTTAAAGATAAAAATGATTTATGGCAA	.
PANC_012_MP	19	10	10	77234778	103904611	26669833	10q22.3	10q24.33	KCNMA1	STN1	YES	AACTTCACAGGATCTTAGCTTTCTCAGTTGAACAGGAAGAAAATTCCTCCTCTTTTAGTAGTGTTTTATTGTAGTTAAAAATAAATAATCAAAAGGAAGGTAAGATTAGTTGAAAATACAAACTCTGTAATTTGTTAGATATGTGACATTG	AATGTTCTTTCCACTGTTCTCCTTATGAGCCACAGAGATTTTAGAAAATCTGGACCATGGCAGCACAGAAGTTAGTGGCAACCATGTGAGTGAAACAGTCTTCAAAATGTTCTTTGGTCAAGTGATATGGCTGGGACAAGGGGATTCAGAC	.
PANC_012_MP	4	7	7	38253209	38330457	77248	7p14.1	7p14.1	TRG	TRG	YES	ACATTTCCAAGGTAATAGAGGGAAGGCAGGAAATGATTAAACTGAAATAATGTAATAATGTTTAGAAGATGTGTATAAGAGACAGCCTGGCAGCAGCTGCACCTTGTTCCCCACCCTCCCCCAGGACTTTCCTGAAGACAAGCTGTCATCT	TCCTGATTCCAACACAAACCGGGAGTTGTAGGAGTCATAGTACAGAAGACGCTGTGGGGCCTTCCCCTCCTGGTGTAGGTACCCTGTCTCTTATACACAGCTAGATGTGTATAAGAGACAGGTCACAATGACAGTTCTCTCTCAACTGAGG	.
PANC_012_MP	26	9	9	137900209	138174125	273916	9q34.3	9q34.3	CACNA1B	TUBBP5	YES	AGGTGCCCCCCTGGTCCAGGTGGAGGGCGTGTGGCTGGGACCTAGAGTCTGGGGGATGTGAGGTGAGTTTTGGGTTAGGGTTAGGGGGCCCAGAAGAAGCCTGCAGCAGTGTGGTTCCAGCCTTCCTCCCCTCTGTGGGGCTGGGAGCACT	GAATGCCTCAATCTAACCAGTGAAGGTATCAGTAAGCATTAGCAAATATTTGAATCTCCTGCAGAAAGGCTTCGGGGTAAATTAGAGTTGCCAGTTCTCATGTAGATTGGTTCCTCAATGTTGGACAGGTTTAACTGGAGAAGGAGAAAAT	.
PANC_012_MP	18	17	17	32349579	51094637	18745058	17q11.2	17q21.33	no_gene	SPAG9	NO	ACACAATGCAGAGTTCTCAGTGCGGCGTTGAGGGAAATGCGAAGTGCTGTAGGACCTCAGAGAGCGGGAGTCCTAGGGCGGCTGTAGTGGTAGTGGTCGTTGGGTTGTCAAGTAAAGTTTTGTTTTTCTTTGTTTTGTTTTATTTTTCTGA	GCGTACCTGGGGCTCCGGCTCCTTTACAAATGAAATCCAAATGTAATGTATGAACCTCGTTTGGATCTTGAGTGTAAAAACATATATGAGACAACCTGGAAAACTGGATATTCCTTATTATATCATGAGGGGTTGGCAAATGGTGCTATTT	.
PANC_012_MP	21	7	8	127947937	61107698	NA	7q32.1	8q12.2	SND1	no_gene	NO	TTTGCACTTCTTTTGCCCCCATTGCTATCCATGATCCTATGAAGTCTGCAAGGAGACTGCTACTTTTGGGTACAGCAGGACACACACAGTGTAGCCTGTCTCTTATACACATCTAGATGTGTATAAGAGACAGCTGTATAGATGTTTGTCT	TCACCAAATCCAAAGGAAAATCCAATAATTTGAATTCTGAAAACTGCAAGGAATGAGGGAAATATTTTTAAAGCAGCTCAGGTGACATTTTAGTTCAATTCAGCAAACAAAGGTGCTGTGCTTAGTAACGCGATGGGGAGACACAGATGAA	.
PANC_012_MP	33	9	9	21834982	27593648	5758666	9p21.3	9p21.2	MTAP	no_gene	NO	GAGAAGTCTTTAGGGTTTTCTATGTATGAAATCATATCATCAGCAAAGAGAGACAGTTTGACAACTGCTGGCAACTTTTTTTGGACTTCCCAGCCTCCAGGACTGTGAGAAATTTCTGTTGCTTAGAAGCTACCCAGTCTATGGTCTGTCT	TACAATGCCATTTACAATAGCCACAAAATAGGAATACATCTAACCATGGAAGTGAAATGTTCTACAGGGTGAACTACAAAACACTGCTGAAAGACTGTCTCTTATACACATCTAGATGTGTATAAGAGACAGCAGTTATGTCAGTCTGTTT	.
PANC_012_MP	42	18	18	8434855	8773400	338545	18p11.23	18p11.22	no_gene	MTCL1	NO	TCTTTTTTCCAGTTTGTCATTTGCCAGGGCAGGGGGCTTGATGGAAGCTCCCAGTGATATGGGAGCGGGGCAGGGAAGTGCTAGGTAGAGAAAGGCGGGGTCCCTGATGAAGGCTCCACCCTCTGGCCTGTGCCCATGGACCTAGGTGTGG	CTCCCATATCACTGGGAGCTTCCATCAAGCCCCCTGCCCTGGCAAATGACAAACTGGCAAAAAGATTTTTCTAACACGTGACAGACAAAAGAGTACTATCTTGCAAGCCACAGAACACCCATCTTACTAAAATACACACACGACCCATAAA	.
PANC_012_MP	8	4	4	57496487	99574731	42078244	4q12	4q23	no_gene	MTTP	NO	ATTGGAAGCTAACAAGAAAAAAAAATGTTAGGCAACTGAATTATCTTTACAGGTTAATGAGACTGCCAGAAAGCTGTCTCTTATACACATCTGTCAAATGTGTATGTGCGTATATATGTATAGGGGGTAGAGAAATTGGTTAGTGACTCTT	GTAAATGTGAGGTTTCTACTGAGAAGTGGACTCTTTCAATGGCAGCCAGTGAGGGAGTGACCCTCTTCAGAACCTGTCTCTTATACACATCTAGACGCGTATAAGCGACAGTGGTACTTCTGTACCCGTTATTAAGCCTTGTTAACATAAG	.
PANC_012_MP	3	8	11	90813862	35640910	NA	8q21.3	11p13	NECAB1	no_gene	NO	CAAAAACTAAGAAAAATCTGAACAAAGTGTGGACTTTAGTAGACAAATAATTTATCAACATAGATTTATCAGTTACAACAAATGTACCATACTAATTAATTATAATGTGTTTAATAACAAGGGAAACTTGGTTTTGGGTTATATGGGCACT	ATTCCCTAATGACCATATGGAACATCTCAAATGCTTGTTTGTCATCTGCCTGTCTCTTATACACATCTAGATGTGTATAAGAGACAGCCACCACACCCAGCTAATTTTTAAATTTTTTTTGTAGAGACAGGGTCTCACTATGTTGCCCAGG	.
PANC_012_MP	3	20	21	29774391	10459412	NA	20q11.1	21p11.2	no_gene	BAGE2	NO	TATAAACATTCCATTCTATTATGTTTACTGTAGTCTTGAAATGCAGTTTTAAATAATAAAGTATAATGTCCCCAGATTTTGTTTTATTCCTCAGGATTGCTTTGGCCATTCAATATTTCTTATAGTTTTATATACATTGCAGACTTTATTT	TAACATCCCAGTTATGTCCTTTCTATCAAAAATGAACCAATTTATGATGCTTCCATTGTTAATGATTTATTTTAAATGCCTATCACTTAACCTGTCTCTTATACACATCTAGATGTGTATAAGAGACAGGGCTCACACCTGTAATCCCAGC	.
PANC_012_MP	11	12	12	33065124	44622888	11557764	12p11.21	12q12	no_gene	NELL2	NO	TTACTTTAGATAGTCTGATTTTAATGGGCTATGGGGAAGACCTTTTTTTTTTTTTTTTGCCTGGGAATCACTGAGACTCTTGTATTTGAATATCCTAAATCTGTGACTAGATTTGGGGAGTTTTCATCTACTATTTTATTATACACATTTT	CTTTAAAGATACCAGCTCTAAAATGTTAGAAATAAATAGTCTGAAACACAGTAAACACAGAAGCATGAAATAAAACTGCACAAAAGATACTTTTATATGCTTCTTCCTGTTTTATCAAGAACGGTGTATGTAATCCTTTGGAATAGGAAAT	.
PANC_012_MP	13	20	20	20597759	21484812	887053	20p11.23	20p11.22	RALGAPA2	no_gene	NO	GATCTTTTTTATTTTCAGAAATTTGGCGTTGTAGATTAGTATTTTTTGTTGTTGTTGTTTTTGATTTTTTTGAGACAGAATCTCTCTCTGTTGCCCAGGCTGGAGTGCAGTGGCATGATCTCGGCTCACTGCAACCTCTGCTTCCCGGGTT	AAAACCCTTCTATCCTTCTTAATTGTTATTGCCAAGACCAAAGTTATAGAAATTTTTCTTGACCAATAAGCACATGAAAAGATACTCAACATCACTGGTCATTAGGGAAGTGCAAATTAAAACCACAGCCAGGTGCCATTTTACATCCACT	.
PANC_012_MP	15	23	23	84155693	85511314	1355621	Xq21.1	Xq21.2	RPS6KA6	no_gene	NO	GAGGGAAAAATATAGCATACTCTTTATTAGCTGCCTAAATCAAAGTAGCTTGATTTTTGTAAAAAATGGTATTCCTATCTCCTTGTTCCCATGCTGGCATGAATACAGCTTGTTTTCTCCTGGTGATTTAATCTCCATTTGTTAGCTATGA	TTCTCTGTTAATTTTGTTTTTTTTTTTTTATACTGTAATTAAAGGTAAATGTAAAATATCATAGATTCTACAGATGTGGGACTTGAGGTTCTCTATATTTCTTGTCTTGATGTTTTCAAGTGTCTGTTGCTTTCATTTCGTTTTCTTCACT	.
PANC_012_MP	4	8	8	40336368	47739212	7402844	8p11.21	8q11.21	SIRLNT	no_gene	NO	AGGACCTATGTGATGAAACATGAGTGAAATGGAGTGTCCTAGGAAATTCCTGTTAACTGCTGGTTATTGATCATACTGATCATTATGCAAAGTGCGTTAAGAATGAACCCATGACAGCCAATGCCAGAATCAAGCTCTTGCAGAGGATCCA	TTTTTAATTTAAAATAACAAGTGGGTCTGACCAGAAATGCCTGCCTCAAATTGCAGGACGCATGACAAAGCCCATTCTTACTTAAGACATTTTCAGTGTCCGATGGGTCTACCGGGATGTAACCCCAGCGTGAGTCGAGGCCCATCTGCAC	.
PANC_012_MP	6	20	20	17907366	20532192	2624826	20p11.23	20p11.23	no_gene	RALGAPA2	NO	AAAAACACAAAAAATCAGCTGGATGTGGTGGTGTTCGCCTGTGGTCCCAGCTACTCGGGAGGCTGAGGTGGGAGGATAGCCTGAGCCTGGAAGATGAAGGTAGCAGTGAGACCCTGTCTATAAATAAATAAATAAATTTCAAAATACCCAG	AATATGCACAATACCTATACCACAAACATAAAACAAATGCTATATTTTATTTTAAAGTATATTTAAATACAACTTTCAAAATAAATTTCACTGTTAATTCTTCTCAACAGTGTGCTAGGACCAGATATTCTTCACAGAAAGCCGACCATGC	.
PANC_012_MP	9	18	18	9459139	23472004	14012865	18p11.22	18q11.2	no_gene	RIOK3	NO	ACATGTGGGTAGGGCTTGGGACTTGTGGGCCTCATTCATTGTCAGGTGGTCAGGCTGGGCCATTTTGTTGCATGTGTCAGATACCTGAATTCCTGCAAAAGATGGTTCCTCCTTTCCCTTGGGCATATAAAGTGTGGCAGCCATGAAGAAT	TTCAAGCTATTCTCCTGCCTCAGCCTCTTGAGTAGCTGGGATTACACGTGCATGCCACCACGCCCGGCTAATTTTTGTATTTTTAGTAGAGACGGGGTTTCACCATGTTGGCCAGGCTGGTCTCGAACTCCTGACCTCAGGTGATCCACCC	.
PANC_012_MP	27	1	1	104399457	104487334	87877	1p21.1	1p21.1	no_gene	no_gene	NO	AGTCATAGGTAGGAATTGAACAATGAGAACACTTTGACACAGGAAGTGCTGGGATTACAGGGGTGAGCCACAGCTCCCGGCCCAGATACTGTACTTTTTAAAAATTAACAGTTTGTGCAATCCTATATCCAGCCAATCTATCAGTGACTTT	GTTAATTTTTAAAAAGTACAGTATCTGGGCCGGGAGCTGTGGCTCACCCCTGTAATCCCAGCACTTCCTGTGTCCAAGTGTTCTCATTGTTCAATTCCTACCTATGACTGAGAACATGCAGTGTTTGATTTTTTGTTCTTGCAATAGTTTG	.
PANC_012_MP	6	4	19	98996804	4649326	NA	4q23	19p13.3	METAP1	TNFAIP8L1	NO	CCAGGTTTAGTGAAGAGAGGCACATGAATATTCAAATATTAAATTGGTAGCGTCCTGTGGGGAGGAGAGCCGGAATAAAGAGAAGGCCTGATTGGGGCCTGTCTCTTATACACATCTAGATGTGTATAAGAGACAGGCTGTTGACTCAGTG	AGTGGTTGCAGCCTCTCGTCCAGAGGAAGCTCACAGCTTAGGGGGCATTGCAGTTTGGTCACAAGCTTCTGCCCCAGGACAAAGTTCGTTCCGATCTTCCCCATATTTCAGATGGGGAAACTGAGGCACATTGTTAAGTTGCTTGCTGCAG	.
PANC_012_MP	7	6	6	123528737	123565678	36941	6q22.31	6q22.31	TRDN	TRDN	NO	AGTCTACCCCATTTACAGACGGGAAACTAAGCAATAAAGTGAAATCTTTTGTTCATATTCACACAGAAAAACTGTGGAAAACATAAGCTCTCTCTGATTTCCAGCTCAGTGTGGAGCAACTGAAGCTCTACTTCTGTCTCTTATACACATC	AAATTGACGCCTTTCCCCCACGGAACTGCACGCGCACCTGGCCAGGATTTGGAGACGCTGAAGAAGCCAGCCCAGTGTGCGCTGGAGATGTGGCGGCCTGTCTCTTATACACATCTCAGCATTGTCTTGCTTATCTTATAAGAATAACTTT	.
PANC_012_MP	25	7	7	80961379	81048058	86679	7q21.11	7q21.11	no_gene	no_gene	NO	GTCTTGCTCTGTCACTCAGGCTGGAGTGCAGTGGTGCAATCTTGGCTCACTGCAACCTCCACCTCCGAGGTTCAAGCAATTCTCCTGCCTCAGCCTCCCAATTAGCTGGGATTACAGGCTGTCTCTTATACACATCTAGATGTGTATAAGA	ATATACATTATATATATAAAGCTCAGAAGGCTTTTTGCTATTTATATGGGATAATTATAAATTATTTCATAAGAATCAAGGAATTAAGGATCAATACTTAAAAGACTATGCATTGAGCAAACAAGACCAAGATCTATTAACAATGAAAAGA	.
PANC_012_MP	7	8	8	37996901	41900133	3903232	8p11.23	8p11.21	no_gene	no_gene	NO	GTTAGTGGACTTTGAACCCAGAACTTTTTATCCACAAAACTCATGGAATTAACACTGCACCATCGGCTTTGAGTTTTCAAATATGTCCATACTGAGAGGGGTGCTTTTTGTGAGCTCCAGTGAGGCTAGAAGACTGAGTCCAGGGTTCCGT	AGTCCTGTTCATGTCCCTGGTCTACTTGTGAGGTAGCTCCCCTGTTATCCTCTTATATATTAGGAAGATTTCAGGCTGAGAAAGAGAAAGTGGGAATGTAGTGTTGAAGCTGTGGTCTGAAGCCTTTAACAGGCTGATCTGGACACCGTGA	.
PANC_012_MP	8	8	8	49009295	66538464	17529169	8q11.21	8q13.1	no_gene	no_gene	NO	GGTGTAGATCTCGGTGGTTGCTGCTTCGCTTTCATAGACATTCAATATAGGGGTCTCCTTATTTCTGCTCAGTGGAGGGAGTTTTGGCAGCCCATGAAGCTTCTACTGATACTAACCTGGCTGGGAGAAGCAGAAGTATCTATTATTTCTC	AAAGTGATCAAAACTACACTCCTTGTATTGTGAGATTAACCTAACCACAATATAATCTTTCAAAATTAGTACCTCTTTTCCTTAAATACGTCTTGTATTTCCAACTCTTCTGTTATTCCACCTGAGAGGTATGCAGGTGTGTGGGCCTCAA	.
PANC_012_MP	13	12	12	17393812	33065571	15671759	12p12.3	12p11.21	no_gene	no_gene	NO	AATTTCCTGTCTTTTAATTAGGTGGGTCTGTTGAAACAATTATAATNTCTACCTGGTAGAACACCAACTTGGGCCACTAAAGAAAGCATGAGACTCCAACCTGGCTGATCATCAGACATCTAACCATAGCAAAAAGTCATTAGAAATTCTT	TATGAAAACATGTGAAAGAAAAAGACTCAGTGGTAAAGCAATCATGCAAAGTAGGAAGAGAAAGCACTCAAATGATGCCCTGTCTCTTATACACATCTAGATGTGTATAAGAGACAGACCTAGCTCCCTCNCATGCAGAGTTCACAATAGG	.
PANC_012_MP	7	12	12	40722402	40974702	252300	12q12	12q12	CNTN1	CNTN1	NO	TGTTTGAGAGTGGAGTTTACTGTCACGAATCTCAATAAACTACAAGTGGCTTGAAGACATGGACAATATCTAATAGAGACCTTACAACCACTTTTCCAAAGCTCATAGGGCCAGATATGTTTTGGACCTAGGTATTTTTTATAATTTTTAG	ATGCTTTTTTCTGAGTACTTATATTGAAGTCACTGCCAAATCTTTTATAATTCTTACCAATAACCCTATGATGTAAGTGCTATTATTTTTCCTATTTTACAGGTGAGGAAACAGACAGGAATAGGTTAAATAAAATCTGTCTCTTATACAC	.
PANC_012_MP	4	12	19	40724051	6256218	NA	12q12	19p13.3	CNTN1	MLLT1	NO	TACTATTCCTTGTATGTTGAGGCTGGATTCATTATTATATATTCATTATCATTATATTTTTTCATTTCTAATTTAAAGACAAATTAGAACATTTTTGAACCTCTAAATGTAACATGTACCCTAGGCACTGTGCCTTCTGTGCCTGCCTAAT	TCCCACCTCAGCCTCCCAGGTAGCTGGAACCACGGGCCTGCACCACCACATCCAGCTAATTTTATTATTTTTGTAGAGATGGGGTCCCATTGTGTTGCCCAGGCTGGTCTTTTTATTTATTTATTTATTTATTTATTTATTTATTTATCTT	.
PANC_012_MP	14	16	16	33740632	62676638	28936006	16p11.2	16q21	no_gene	no_gene	NO	GTGATATCTAGACATAGACATATTATACCTTGTTCCCATGAGTGACTGACAAAACTTTCTGAAGGTTAAACCAGAAAATACCAAAGTGCAAGCTCATTATTATCTGTCTCTTATACACATCTAGATGTGTATAAGAGACAGGTTGTATGAG	GGGTATATACCCTGGGGTTTGTTGTCACAAGCTGGGAAAATTTAGGACACGGACACACACATGAGGAGCTGTCTCTTATACACATCTAGATGTGTATAAGAGACAGCATATGATATACAACTCAAAGTAAAAACACTTACTCAGATAAGCC	.
PANC_012_MP	19	16	16	62565101	63601501	1036400	16q21	16q21	no_gene	no_gene	NO	AGGTGCATTTTATCTATATGATGCCCTAACTTGAAATTCACTTTATTTAGCCTCAAATCCAATTTTTAAGTATCCTCTAAAGTCGAGATGAATATGCTAATTTAGCTTTATCATCATAACCACATAAGTGCCTGTCTCTTATACACATCTT	GAATTTCAAGTTAGGGCATCATATAGATAAAATGCACCTAATGAAGTAAAAATTAAGCCAGGTTAGGCATAAGTTTAGGGAGAAAATGCTTCCACATTTGGATGAAAACATATGTATGTATAAGCTGTCTCTTATACACATCTAGATGTGT	.
PANC_012_MP	15	16	16	62578035	63602374	1024339	16q21	16q21	no_gene	no_gene	NO	CCAAAAAAAAAGTTAAAAACTCAATTGCTAGGACCATGTCCTTATGGACCCATTTCTGAAATGAGGGGTACCTCAACTATAGTTGCAACCCAGTGCCTGATCCATGGACTCTGGAATTTCCTTCATCTCAGACAATCAACTGATGACCCCT	CGTGGCAGAAAAAACATTGTCTAAAGAAAACAGCACAGCACATAGTTTACTAAAAAACAGAAATGTAAGCAAATGGTGATGCTTCCATTTAGGGCATTCCTTGGGGAGCAGGGGTGAAAATGGGGATAGTAATGGAGACAGGGTTTAGGGT	.
PANC_012_MP	40	18	18	4561820	25657813	21095993	18p11.31	18q11.2	no_gene	no_gene	NO	TCTTTCTGTGTCTTTCTGTGTGTTCTCTTCCCATAATGTTCTGACCAGAAGCCCTATCCTCAGGGCCCACTGTATGCAACCTCACCTTAAAGAAGTTGCTCTGCAATGAATCTCAGCCCTATCATGCTGGGCTCTTTAATTCAGGCAAAAA	CATATAGGTAGAATTTTTAAAAGTCCAACACATATAAGCAGAGAGTTGAATAGTGGTTGCTAGGGGCTGGAGGTAGGGAGGAGTGGTGGTCAAAGGGCACAAAGTTTCATTTATGCAAGATGAATGAGTTCTGGAGATCTAATATCTGTCT	.
PANC_012_MP	10	19	19	4619597	6527965	1908368	19p13.3	19p13.3	no_gene	no_gene	NO	TCAGTACCTGGGAGGCAGGAGCAGGTGGGGGATCTGGAAGTAGCAGAGAGGGGGGTGCCGCAGGAGAGTGGGGAGTGTGGAGCCCAGAGGTTGGCAGCCCCGGGGGAGATGTGCACCCAGAGCCTGCGAGACGGAAATAGAACGTCAGAGA	CTCAAGTGTGACTACAGTGAAGTTTCAGGAGACAGTGAAAACAGAGGCTGGTTCAGTTTGTCATCTTGACCCGGAAGGGATGGTGTAAAGGGAGACATGAGTGGTGAGAAAGTGTCTGGCAGTTGCGGTTCTGGGGAAAGAATGTTCCAGG	.
PANC_012_MP	6	20	20	21499552	22379939	880387	20p11.22	20p11.21	no_gene	no_gene	NO	TCCATGTTCTCCAATATGGCAGCCACTAGCCACATGTGGCTATCAAGCGCTAGAAATGTAGCTAGTGTGATCGAGGAACTGATCTTTAATTTTTCTTTAATTGTTATTAATTTCCATTTAAATAGCCACATGTGGCCAGTGGCTTATGTAG	TAAGAATCATGAACTGTTCCTTCTGCTTTGTATCTGGGGTCAGGTACAGTTCCATGGTTCTCACAGCCTGTCTCTTATACACATCTAGATGTGTATAAGAGACAGGCCTATGTAAAAGCCAATCTTTTTGTTGCATATTTCACAGTATTGA	.
PANC_012_MP	4	20	22	29332590	12500930	NA	20q11.1	22p11.2	no_gene	no_gene	NO	AACAAATTCACACTTAGCAATAATAACCTTAAATGTAAATGGGCTAAATGCTCGAATTAAAAGGCACAGACTGGCAAATTGGATAAAGAGTCAAGACTTATCTGTGTGCCTGTCTCTTATACACATCTTTCCACCATAGGCCTCAAAGCGC	TCTGACAGAGTTGAACTTTCTTTTGATTGAGCAGTTTGGAAACACTCTTTTTATACCATCGACAAATGGACATTTGGGGCGCATTTGGGCCTATGTTAGAAAAGGAAATATCTTCACATGCAATCTAGACGGAAGCATTCTGAGAAATTTC	.
PANC_012_MP	10	21	21	9976932	30313093	20336161	21p11.2	21q22.11	no_gene	no_gene	NO	TTATAGGAACTCAGCCACAGACATTCCTTTACATATTGCCTACAGCTGCTTAAGCACTACAAAGGCAAAGTTGCATATTTACAACACAAATCATATGGCCTGCAAGCCTAAAGTATCTACTATCGTGCCCNTTATAGAAAATGTTTATCAG	TTTGGCTTTAACAAAAATTTCATTTGAATCATATCTAGAAATATTAAAAGGAGAGTGCCCTGCAGCTGTCTCTTATACACATCTAGATGTGTATAAGAGACAGTCTCCCATCAGGTCCCTCCCACTACATATAGAAATTATGGGAGCTACA	.
PANC_015_MP	3	18	18	231934	10461560	10229626	18p11.32	18p11.22	THOC1	APCDD1	YES	TATTGGAACACAGCCACCCTCATTCATTTAGATTGTCTCTGACTGCTTTTGCTCTGTAACAGCAGAGATAAATAGTTGTGACAGAGATATATAGTCCATAAAGCCTAAAATAGTTTCTGGCTGGTCGTTAAAAGATTTGCCAATCCCTGAA	TGGTCTTCAAAGTGGTTTTGGGTAAGTCATCTAATATATGCCTTTCTTTTTCCTCTATAAATTAAACATAATGATCATGATGATAATGACTAATGTTTGCATTACACTCGACAATTCACTTTATGTATATATCATCTCATTTGATCAAATG	.
PANC_015_MP	4	8	8	38824942	39020539	195597	8p11.22	8p11.22	TACC1	ADAM9	YES	ATTCTCTGAAAAGACCCCCTCAGCTTGCTTCTATGAGTTGTCAAACAGTAGCACTCTGATGTCTATGGTTGTTAATTACACGCCACCAAAAGCTTTGCAGACAGTAGAGCCTTAGCAGCTGGGGACCTTCAGTTCTGCCTCTTATACACAT	AAATAGACATTTCAGTTTAGCCAGGTGTCAAAGAAAAATTAGTCATATTTATTTGGCTTAAGATCTGTCTCTTATACACATCTAGATGTGTATAAGAGACAGGGTGCTAGGTGTGGTGGCTTACACCTGTAATCCCAACACTTTGGGAGGT	.
PANC_015_MP	3	7	7	38252700	38330969	78269	7p14.1	7p14.1	TRG	TRG	YES	ACATAGTGTGAATTAAGTACTTGGCACATTGTCCAACCCAAAATAGGTGCCCAACAAATGTTTTCTGGATTCACATGTAAAGAGACAATGGGATCTACTATGGAGAGTTGCTCTCAGCCCATCAAATTTACAGAGCAGCAATTCTCCAGAG	TAAGTGATTGAGGATCTGTCTTAGGGGACTCTGGGTGGTGCCTAGGAGGACCTGCAGAGGAGTTTCTGCCTCTCTGCTCAGGCCAGTTCTCCAGCGCCCTCTGTGGCGGCTGAGAGCAGGCCCTCTAAGGAAGAGAGCTCCGGGCATAGAG	.
PANC_015_MP	4	7	7	38252559	38349891	97332	7p14.1	7p14.1	TRG	TRG	YES	TTCTCCAGAGGATTCAGCTGTACTTCTAACTGCTCAAATGGAAGGTTATCTTAACATCAGCTCACAGACAAAAATTGAACTTATGGATTCGTTTCTTGTTAGCAGACTTTTTAATCACGTGGCAAAAACATTGTATTAAGATGTCTGTTTT	CTCCGGCCCCACTCAACAAGGAAGTGATCCCTAGCACAGAAGACAGTAGGAGGAGCTGGTCTTCCTGAGTCACAGGCAGAGAGAAGTGACTGAAGATGTGTCTTAGGGCTGTCTCTTATACACATCTAGATGTGTATAAGAGACAGCAGGT	.
PANC_015_MP	3	22	22	33455041	34119198	664157	22q12.3	22q12.3	LARGE1	no_gene	NO	AGCAAATGCTATAAATGTATTAATATGTGTGTTTGACAGAAGGTCTGTCAGTGTGTTTAAGACTTGACCCAGGACACCTTTCTTTCTTTCCTGGGTCCATAAGGGAGGGAATGGATGGCAATAGATTGAGGCCTTGTTGCCAATGCTTCCT	TAGTAGTACCACATACTACTACTATTAGTAGTATTACATAAGTAGTAATATTATAGTACTAATATTATAATACTAAATATTATAGTACCAACATTAATAGTGCTATTATAGTTCTGGTCTCCATGATTTCTGATAAGAAACGTAGTCATCT	.
PANC_015_MP	3	3	24	188638512	21051117	NA	3q28	Yq11.223	LPP	no_gene	NO	GCTGAAGTTGCTTATCAGCTGAAGGAGATTTTGGGCTGAGGCAATGGGGTTTTCTAGATATACAATCATGTCATCTGCAAACAGGGACAATTTGACTTCCTCTTTTCCTAATTGAATACCCTTTATTTCCTTCTCCTGCCTAACTGCCCTG	TTTGTAGGGACTGTCTCTTATACACATCTAGATGTGTATAAGAGACAGCACCACACCTATTCCAAAATTGACCACATACTTGGAAGTAAAGTTCTCTTCAGCAAACGTAAAAGAACAGAAATTATAACAAACTATCACTCAGACCACAGTG	.
PANC_015_MP	4	5	5	51088738	109699804	58611066	5q11.1	5q21.3	no_gene	MAN2A1	NO	AAGTTGAAAAACACATAGATGGTTATTGAATGCTTATAAAATATCAAGCACTGTGACAGGAACCAAAAACCAATGACCTGTCTCTTATACACATCTAGATGTGTATAAGAGACAGGTCACTTTCTTTGCTGTGTTGCTGTGACACAGGCTA	CCTTCTTATGAAGCCAAACTACCTGACATATACTGCATGGTATTTAATATCATAAAATTGAAAACACTATGTACTGGTTTTCTTTTTTTTAACATTTTTTATTTCTTTAACTGACAAATAGGATGTGAGGGCGATCTGGCTGCGAAATCTG	.
PANC_015_MP	3	14	14	37213581	58740258	21526677	14q13.3	14q23.1	MIPOL1	no_gene	NO	GTTCTATAACTGGCTTGTACTTAAATATTGATATCTCTCTTTAGGTTTGGGAATTTCTCCATTATTATCCCTTTGACTAAACTTTCTGCCCCTATCTCTTTCTCCACTTCCTCTTTAAGGCCGATACCTCNTAGATTTGCCCCTGTCTCTT	TCCCAAGAGAGAAGAAAGAGCCCTCTGTCTCCAGGGCCAATGATGTATAAAGCAGATAAAGAGAAAGGACAAACAACGCAGCACTCTTTAGAGTACTAAAAAAGGAGGTGTGTGTATGTGTTTTGTTTTGTTTTGCCAGAGGAAAGGAAAA	.
PANC_015_MP	42	7	7	112793941	112838788	44847	7q31.1	7q31.1	no_gene	BMT2	NO	AATTATTTTGTGTGTCTTGAAGAGCTGAGCAAATAGCAAATAAACTTTGGTAATACACAGGTATTTCTTTCTCATTACTATTGTTTCAGTAAGTAGGGAAAGAGTTACATCTGTCTCTTATACACATCTAGATGTGTATAAGAGACAGGTG	ACTGAATGATGTAACTCTTTCCCTACTTACTGAAACAATAGTAATGAGAAAGAAATACCTGTGTATTACCAAAGTTTATTTGCTATTTGCTCAGCTCTTCAAGACACACAAAATAATTTCAAGATGACTATATCAGCACTACCACAACAAC	.
PANC_015_MP	3	11	11	14460640	15282014	821374	11p15.2	11p15.2	COPB1	no_gene	NO	AGCTCGTGCCTGTAATCCCAGCACTTTGGGAGGCTGAGGCAGGCAGATTGCTCGTGCTCAGGAGTTCTAGACCAGCCTGAGCAAAATGGTGAAACTCCATCTCTACAAAAAATACAAAAATTAGCCCGGTGTGGTAGTCCCAGCTACTCCG	TCTCTTCCTGCTGCCTTTTTAAGCCTTCTTAAAATGAAAACACAAGAAAAGGATTTACTCACTGGAAACAGCATTGCAAAATCACCTCTTTGTTTCACCTGTGGACACCAAGAGGCCCAAAAAATCACTAGATCAATCCTTTGCCATCATG	.
PANC_015_MP	7	5	5	87467509	131666329	44198820	5q14.3	5q31.1	no_gene	FNIP1	NO	TCCAGGAAGCAAAATCAAAATTATGAACACATAATCAACTTCAAATAGAACATCTAGGACTAATACTGGAGTCCAACAGAGAAATCATGGGAAGCACCTGAAGCGAGAAGAAGAAGGAAATGAGTGGCCAGCTTGGCTGAGATTGGCTGGG	TTTTAGTAAGACTTTTATATTAGTGGTCCCAGGTCTGTTGCTCTTGGATTCCTTCCACTATGGTAAAAAGGAAGGAGCTATTTGTCTTTCCCCCTCTGTTTTAGTAATTGGGTTTCTAGTCTTTCCTTCTCATATTTTCATTTAGTCATGT	.
PANC_015_MP	5	8	8	42686081	127986348	85300267	8p11.21	8q24.21	no_gene	PVT1	NO	GTAGATATCCGCTATTAGGCTGGGCATGGTGGCTCATGCCTGTAATCCCAGCCCTTTGGGAGGCCGAGGCGGGCAGATCACACGGTCAGGCGATCGAGCCCATCCTGGCTCACACGGTGACACTCCGTCTCTCCTAAAAATGCCAAACTTC	ACCATGCCCAGCCTAATAGCGGATATCTACCTGCTGTGTGGTTGACTGAGGTCCCTGCACCTGATGTGGCCGAGCAAGCCATGGGCTTTCTAAGGACACTGACAACACTTCCCTGATGTCTCCTGGGACCGCAGAAGGTCATGCTGGGCCC	.
PANC_015_MP	3	5	5	104390881	110077646	5686765	5q21.2	5q21.3	no_gene	no_gene	NO	TCAGTTTTACTTCTGCTATGTTTTACTGGTTAAGGAGAACTGTGCTGGATTCAATGATGAAGGGAACAATAAAGAGCATGAGAACAGGAGAAATGGTTCATTGAGGTTGGAGGGGAGATGGAGAAGGTGCACCTTGAAAAGTACTACCACA	GCTTCTTTTCCCTGTTAGGAAACTAGCTCTCCTCTGCTTAAAGCCTCTCAATGACTGCTTGAGACTGTTGCTGCAGTTGCCTCGGAAGTTGACAAAGTATTTAGTATACACCCCCATCACATGTTCTCATGGCTCATGAAGAGAGTCAGAT	.
PANC_015_MP	3	5	5	92792966	145311690	52518724	5q14.3	5q32	no_gene	no_gene	NO	TGCTTGGTAGATTTTTCTTCATCGTTTTATTTTGAGCCTTTTGGTGTCATTGCATGTGAGATGGGTCTCTTGAAGACATTATACCATTGGGTCTTCCTTCTTTATCCAGCTTACCACTCTGTACCTGTCTCTTATACACATCTAGATGTGT	AAACAAACATTCTTCATGTGCCCAGCATGTTGAGTGATTCCCATTACTAGCAGGTGCTACATGATATGGATGAACACAGAAAGATGTGCCATGCCTGCCCTCTAGAAGCTTAAATTCTAGAGTAGTGCATTTCACACTTTAATACAAATCT	.
PANC_015_MP	3	5	5	112685931	163354400	50668469	5q22.2	5q34	no_gene	no_gene	NO	TTTCTTTTACCATGAGAACTTGATCATAGCCAATGATGCTACAATGAGCTTTCAACAAACACCAACGTACTTTCAAGTCAGAGCAGTATGGGTTCTAGAACTGTCTCTTATACACATCTAGATGTGTATAAGAGACAGTCTATCTCCACAC	GGGAAATGTTGATTAGTTGGGGATGAAATCGTAGGGGTATGGAAAGCAGTTCTTGTGCCCTGAGCCAGCCTCTGGGTGGGAGTCACAAGACTGGTTGAGTCATGAGTCGTGGGACCGAGTAGAGTTAGTTGGTCATCAAAAAGCCAAAAGT	.
PANC_015_MP	3	6	13	41498763	31816296	NA	6p21.1	13q13.1	no_gene	no_gene	NO	GATTGGTTGGCTGAACACTTAGAGAATTTAAGTCCTGATTCCTGTCCTTAGGTCTCTCAATAGTCCCACATGGGTACCCATCAATTCTGCCTACATCTGAACCCAGAGGGGAGGTTTGTCAGGCAAAAAGGATCTTGCAGCAGAGTAACAA	ATAGAACCGCTGAATGGAGTCTTTTAATACAACTATATGCTACCTACAAGAGACCCATTTTATCTTCAAGAACAAACATAGGCTGAAAGGGAAGGAATGAAAAAGTATATTCCATGAAAATAGTAAACAACAGAGAGCAGGAGTGGCCACA	.
PANC_015_MP	12	8	8	1043818	1200502	156684	8p23.3	8p23.3	DLGAP2	DLGAP2	NO	TCTCTAACCCAGAAAGCATCACAAGCAACTGCACCCCAGCTGAGATCTCACTGCCCGTCTCTCCACACCTGCCTTCCTGGAGCCCAGCAGCGAGGCACGCTTGCTTCTTGATTGCTTCACTGCCTTACTGTGTCCTTCTAACAGCCTGTCT	GCTGAAGGGCCTGGATGCTGATTGTTCTCTGGTCTGACCCGCCAGCTCCTCGGACCTCCGGAAAGAGCCTCCCGCCTGCACGTCCCACTGCCACGTCCATTAGCGTCACCAAAGCGTCACTTGCGCTGGACCTGTCTCTTATACACATCTA	.
PANC_015_MP	3	8	18	112548467	465263	NA	8q23.3	18p11.32	CSMD3	COLEC12	NO	ACATTAATCTCCTTTCAGACATGTGAGTTTCAGTTATCACTCCAGGCATCTGCTAGTTGTATGATCTTGAACAAATTAACTGACTTTCTGAACATTAATGTATTTCTTTGGGCAATGAGAATGATAACCATATCTTATATGGCTTTTGTGA	TGGATAATTTTTGTATTTTTAGTAGAGACAGGGTTTCACAATGTTGGCCAGGCTGGTCTCAGACTCCTGACCTCAAGTGCTCCGCCCACCCTGACTCCCAAAGTGTTGGGATTACAGGCATGAGCCACTGCACGCAGCCCAAATTATTATG	.
PANC_015_MP	3	10	10	91754184	109797006	18042822	10q23.32	10q25.1	no_gene	no_gene	NO	GTCTCTGCACATGAGATGGGTTTCCTGAATACAGCCTGCTGTCTCTTATACACATCTAGTTGTGTATAAGAGACAGGTACCAGTACCATGCTGTTTTGGTTACTGTAGCCTTGTAGTATAGTTTGAAGTCAGGTAGTGTGATGCCTCCAGC	TGGGTAGGAAGAATCAATATTGTGAAAATGGCCATACTGCCCAAGGTAATTTACAGATTCAATGCCATCCTCATCAAGCTACCAATGAATTTCTTCACAGAATTGGAAAAAACTACTTTAAAGTTCATATGGAACCAAAAAAGAGCCCGCA	.
PANC_015_MP	3	11	20	20265434	45324747	NA	11p15.1	20q13.12	no_gene	no_gene	NO	AGATAGAAGAGTCCAAAGTAAAATGTTAATATATAGAATTCAACAGTACATTATGACCAAGATATATAACAGAAATGCAAGAGCAGTTTGCTATAAGGAAATGTGCAAATATATCATGGCAAAAGGTCACATAATAAAATAATTATTTCAA	CTGCATGGCAACAAGAGAGCTGCTGAGCGGCAGGCACCCATCTAGATGTGGGCTCTCCGCACCACTGTCTCCGCCTGCTTCACTCAGGCCACTGCTGCAGCCAGGCTGGCTGGCAGTCTCCGGAAATAGCATGGGCCATCTTTCTTGACCA	.
PANC_015_MP	25	12	12	99514978	99575317	60339	12q23.1	12q23.1	ANKS1B	ANKS1B	NO	TTTCCATGATGTAATTATTACATATTGCTTGCCTTTATCAAAATATCAAATGTACCACATAAATACATATACCTGCTATACACCCACAAAAGTTGCATATTTAAAAGTTTTTTTTTTTTTTAAATGATAGAGGCCAAATGTCAAGAAAAAA	TATGTAATAATTACATCATGGAAAATGGGGTATCCATCCCTTCAAGCATTTATCCTTAAATGTCCTTAAGGGAGTGCTAAACATGGACATGAAAAAGCAGTACTGTATTAGTCTGTTTTCACACTGCTAATAAAGACATACCCAAGACCTG	.
PANC_015_MP	3	20	20	14132212	15121751	989539	20p12.1	20p12.1	MACROD2	MACROD2	NO	CAATAAAGTCAAAAGGGTCTGGCATGGTGGCTCGTGCCTGTATGCCCAATGTTTTGGGAAGCCAAGGCAGGAGGATCGCTTGAGCCCAGCAGCTGTCTCTTATACACATCTAGATGTGTATAAGAGACAGGCAAGGAGTGCCCATCATTAA	TGAAAGCCAGGAGGAGTTGAACATGTTTGGCATTCCTCAAAAGAGAAAAGAAATGAGGGTTCAGAATGGTGAAATTTCTGAAACTAGGATGATGACTTCAAAAGATGATTTATGATACTTAGGTTAGGATGTTGCTACATCAGGTTAAATG	.
PANC_016_MP	24	2	2	89257546	229685095	140427549	2p11.2	2q36.3	IGK	DNER	YES	TCATAAAGGAGCCCTGTCAACACTGACAGAGCATCTTGGTTGGAGGTCTCCAATCTTGTATTTCAATGGAGCTATTGAGTGTCTCAGTAATAATGCATCAATCAAAGCTACATGCACACTCAACATGAGGGACCTCTTGCTCTGGGCCCCA	GGTCGTATAATAATAACACAACAAGTTTAGAGGACTCTGATCTTTGGTTGCTTAGCAACTTGCAGCTTTGACGAGAATAAAGGATAAAGGGTCCATAGCAAAATAATGCTGTTTGCAATTCAACAGTTATTTAAAAGTTTTAGAATTATTA	.
PANC_016_MP	33	2	2	86527560	89291342	2763782	2p11.2	2p11.2	CHMP3	IGK	YES	AAAATGTTTATATTTATAAATAAATTTATGCCTATCTTCACTTTTAAATGCCATGTTATTACAGCCCTAAAATGATGATTTTAGGCTCTTGAAATACTGGATATATCACCTAGATATGCCTTTTGATCAAACTGAGTATCAGTGCCATAAA	TTTTAGAGAGGCAATGTGATCATTGCTGAACCATCACCCAACATTCCTAGTGGGTGGGGAAAGAGAGCTGTACTGCACATCTAATGCATGTATAAATGCTGTCTCTTATACAAATCTAGATGTGTATAAGAGACAGATTTTATATAAGGGA	.
PANC_016_MP	10	3	15	190647656	83492993	NA	3q28	15q25.2	IL1RAP	SH3GL3	YES	ATGTAGGCTAAGGTTTGTGATACCTCTCTGACCCTAACATCACTATGCCCTTAGACTAGAAGCTTAACAAAATCTAGCCAACTGAATGGCATTTTGGCTGGACACACATCCTCCTGTCTCTTATACCCATCTCGATGTCCACCAGAGCCAG	CCATCTGGATTCAAACAACCCATCTGCCAAAAGGCATTTATGAGTTAAATGTGGAAACATGATCATAGATGGGATATTAGATGATTTTAAATAATCGTTCTTTAATAGATGTGTATAAGAGACAGGCCACATTTCGAGTGAGCAATAGACC	.
PANC_016_MP	18	12	12	14962010	44908410	29946400	12p12.3	12q12	ARHGDIB	NELL2	YES	TATTTGACTGTTTGTAGTGCAATACAAAGCTACGTCTTGAAATTATAACCAACAAAACTCCAAAAATCTGTTTAAGGACACATTTTTAAATTTAGGACCGTAGTATATGCAGTTAACAATCATCATTTCTTAGCACTCTACATTCACTGCC	AAAGTACTGTCTTTGATGAAACCTAGGAAAGAAATTACAAAAGGAATTGAGATTTTGACAAGGTTGCAATTATTTTTATATTATGGTATTGAATGAACATAGGGATGAGTGAGGAAGAATGGAAGACAATACCTGTCTCTTATACACATCT	.
PANC_016_MP	17	1	14	81479653	22636482	NA	1p31.1	14q11.2	ADGRL2	no_gene	NO	TACAGTACTAAAAAGAATGTTGATTATTGCATCCTTCTAATTCCTTTCTCTTTCTCTCTTTCTGGAACTAACAAATAACCCCAGTGGAGGAAACATTTCCCATGTGATTTTACATCTGAGCGAATTTAACCAGGAAAGTCTTGTTTCTAAA	TGCCATCTCGGCTCACTGCAGCCTCCCTGCCTGATTCTCCTGCCTCAGCCTGCTGAGTGCCTGCGATTGCAGGCGCACGCCGCCACGCCTCACTGGTTTTCGTTTTTTTTTTTTGGTGGAGACGGGGTTTTGCTGTGTTGGCCGGGCTGGG	.
PANC_016_MP	9	7	11	153187982	93427573	NA	7q36.2	11q21	no_gene	DEUP1	NO	GTCAAGTTCCAATTTGATGACTTGCTTATGATTTATTTCATAACAGAAAAATACAAAGGGGTATAACCCATTATAAATGTTAAAAATAATTCAGTGATTTTAAAAGACTTACCTTGATCATAAGGTGCAGGTTATTTAAATAGCACAAATT	TTCATGTCTAAAACACCAAAAGCAATGGCAACAAAAGCCAAAATTGACAAATGGGATCTAATTAAACTAAAGAGCTTCTGCACAGCAAAAGAAACTACCATCAGAGTGAACAGGCAACCTACAAAATGGGAGAAACTTTTCACAACCTACT	.
PANC_016_MP	11	6	13	29719650	52123044	NA	6p22.1	13q14.3	no_gene	NEK5	NO	GCCATTGTCATCATGGCCCATCCCCAATGAGCCGCTGGGCACACCTCCCAGACGGGGTCGTGGCCGGGCAGAGGGGCTCCTCACTTCCCAGTAGGGGCGGCCCGGCAGAAGTGCCGCTCACCTCCAAGATGGGGCGGCTGGCAGGGAGGGG	TTCCTATCTACTCTCATGTAGTTTTTCATTACTTCTTATCTAGAGAAATTTATATTTCTTCTCTCTAATGCCTGTCTCTTATACACATCTAGATGTGTATAAGAGACAGGGATATGAGGAGCCCCTCTGCCTGGCTGCCCAGTGTGGAAAG	.
PANC_016_MP	38	1	1	6746321	7162189	415868	1p36.31	1p36.23	no_gene	CAMTA1	NO	TTTTTAATATATTTACAGAGTTGTGCAACCATTGCCACAGTGTGTCTTAGAACCCTAATCAGTTTTCACAAACTTAGGGACCCCCAATTCCCTCTGCCAAGGGCAAAGTTCCTGCACCTTCAGCATCTTCAATCATAGTTCCCTGTGTGGA	AAAAAAAACAAAAAATAAAAAAATATAAGGATTATGTCCAACTGTGGAACTCCCTTGGTTAAAACCTTCGAATGGCGTCCACTGCACAAAAAATAAAATCCTAGCAACCTAACATGACCTATAAAACCATACAAGGTCTCTATCTCTTATA	.
PANC_016_MP	11	10	10	116003089	116334867	331778	10q25.3	10q25.3	no_gene	CCDC172	NO	CAGAGGAAACTATAATCTAGGCTGGAAGCAGTAGCATCTCCAGTGCCAGAGAAATTGAGGCAGGACTCCCTCCCTCCCATACACTCCCAACCCTGAGGCAACTTCCCTGCAGCCCAGGGAATGCCTTAGGCACATGACATGTAGTTGGGGG	ATGATAAAGAAAGAATATCTATAATAAAAAGCTAGATGCCAACCAGAAAAGACTAGGACAGGATAGAAATAGGTAAATATACATATAAATTAAAAATACTAAGTTAAAAAATTCAAATTATAACTAAAAAGATGCCATTTTTATATTTGTA	.
PANC_016_MP	24	2	5	113695518	141564754	NA	2q14.1	5q31.3	no_gene	DIAPH1	NO	GTATTAGAACTGTCTCTTATACACATCTAGATGTGTATAAGAGACAGCTCCTGAGTAGCTAGGATTACAGGCACATGCCACCACACCTGGCTGATGTTTGTATTTTTAGTACAGAGGGGGTTTCCCTGTGTTGGTCAGGCTGGTTTCAAAC	GACAGCTTATTGCAAGGAAAAAAAGTAACAGAACCAGAAGTTTAAAACTGAAAGATACCTTTTAGGTTCATGTATCTCACTTTACAGATAGAGTCAAGGTAAGAAAGATCACCCCTGGTGCAATCTTATTAGTGGTCAGACTAAAACAACA	.
PANC_016_MP	20	3	3	121988220	122053959	65739	3q13.33	3q13.33	ILDR1	no_gene	NO	TCCATGTTTAACTATTTGATTCTCAGAATCTAAGCCAAAAACTGTTAGACTCAGACTTGCAGTTCCCAAGTCAGCTGGAAACCTAGGTGATGCTGATGACACACAGGAGCCGAGAAGTAGCCACAGAAGTTGTGCTGTGCTTGGTGACTAA	TCAACACAATTATTAATCTTCAAATAAGAAGATAGAACAATGATTATTTTATCAACTTTGATAATTTCATCTGGATTTGAGAATTTTAAAAAATGAAGACAGCAATAATATAAGTTATCTATCTTCAAAATTATTGCAGAGCAGGAGTGCA	.
PANC_016_MP	24	2	2	237561959	238181775	619816	2q37.3	2q37.3	no_gene	ILKAP	NO	TGATGGGGTGGGGTTCGCAGCTCCCAGCTTGGGCTGCTGATTAGACTCACTTGGGAGCCTTAAAAACCTCCTAATGCCTGGGCTGTACCTGGAATGAATTCCATCAGAATTCGTGGGCGTAGCTCAGGCCTCAGTGATGGCTAAAAGCTCC	ACCACGAAAAGTGACAGTATTTAAGAAACTTCCTAGGCACAGAGAAAACACTGTGAATGGTAAATATGAATTTGTCCTTTTGCAAATGTAGGGAGGCAAGTTTCCTTCCACGTGGACACATGTGAAATCTACAACTGTCATCCACCTATGT	.
PANC_016_MP	33	2	2	228772054	236404676	7632622	2q36.3	2q37.3	no_gene	IQCA1	NO	AAAGAAAGCTTGACATGTATACTGCCAGTCTGTTTATGAATTCCAGTTTTATCACAACACAACTAGATAAATAATAGAAGCCCATAACCCTTGTCCCTGAAACAGTAGTTAACCTGACACTCCGCCTGCAGGAAACAAAAGACGACTGCTC	ACAAAGTCCTCCTATCTTTTTAATGCATATACCATGTAGACAGATATCTCCTGCTTTGAAATTATATGAATGGTTTTTAGGTGTTTATTCGTAATGACTCTGTCTCTTATACACATCTAGATGTGTATAAGAGACAGCTGTAATGTTGTAA	.
PANC_016_MP	22	5	5	80712150	81942335	1230185	5q14.1	5q14.1	MSH3	ATG10	YES	AACTTATTAAAAAATAAAATGGCATATTAGAAAAGAGAAAGAAGAGAAAAAATGGATTACAGGATTTATACAGGAGCTCCCAGAAGGAGATGCTGGTCCTCTTCCCTGGACTAGAACCCTGGAGGCTGGGAGTCAGGACAGAGCACTGGAG	CTTTTTATTTGTATTCACCTAATACACTATCACAAGAACAGCATATGGGAAACCACTCCCATGATTCAGTTACCTCCACCTGGTCTCTCCCTTGACACATGGAGATTATGGGGATTACAACTCAAGATGAGATTTGGGTAGGGACACAAAA	.
PANC_016_MP	8	6	8	136231497	49816664	NA	6q23.3	8q11.21	MTFR2	no_gene	NO	AGGGCCTACCAAACACCTATCTGTATACATTTAAAGACGGCCCATCAGGTACTACGCTCAGAGCCAAGGACAAAAGTGAACGAGACACTCTCAGCGGCACAGACTGAGCTCTTAGGCAACTAAAATTTGAGTCTCTATGTGCCCAGCCTGA	TTGGGAGCAGGAGCACCTCGTGGAAGTGGCAGCTCTGCCCCGAGAAGTGGGCAAGTTGGAGCCTGAGTCTAGCAGGGTTTTGGGCCTTTTGCAGAGGTCTGGCCTCTACATGCGGGTGCTGTCTCTTATACACATCTAGATGTGTATAAGA	.
PANC_016_MP	42	13	13	29439366	66221298	36781932	13q12.3	13q21.32	MTUS2	no_gene	NO	TCAATAATAAAGATCAGGGCAGAAGGCTTAGCATGAAACATTTCTCTTTGTAATACCACCAACAACAATATTTAAGGTTTCCAAGTTTTTTGTTCCACTGTCAGCATCAATAGATGAAAAAAGGAAATCTCAGGCTTGAAATACCATTTAA	ATTTTTATTAGAGTCCACCTAAGCATATTTTTTTATCACCACAATACTTTCCACAATGTCTTGTTCGAAACTTATCTCTGATATATATAGTTTATTAAATGATTCATATTTCAGTCCTGGTAATCTGTCTCTTATACACATCTAGATGTGT	.
PANC_016_MP	15	6	15	25958960	36725359	NA	6p22.2	15q14	no_gene	C15orf41	NO	TGCAGCCATCAAAGAATGAGTGGAGTAGAATTTATTAAGTGAAAGGAAAGCTCTCAGCAAAGACAAGGGTCCTGAAAGCAGATTTCTGGTTTGCTCTTCACCTGTCTCTTATACACATCTAGATGTGTATAAGAGACAGCTGTAAGGTCAC	CAGGATAATATATAAGCTTTTAAGCCCTCTTGGGAAGTGGATAATCATTCTATGACAAATGTGAATGGAGATTGTTAATAGCTGGAAAGAGAAAAACTAAACAAATGAGGAGGTCTGTGTGCCTGTCTCTTATACACATCTAGATGTGTAT	.
PANC_016_MP	5	10	17	67265815	21649898	NA	10q21.3	17p11.2	CTNNA3	no_gene	NO	TCTGTTTCTAGGCCTTGTCGATTGATCTGTTTCATTTTGGAATCTCCGGGGTGTTAGGACCTAGCACTTTGCTGGAGAACCTCAAGCTGAGAATAAAGATATTTTTCTCTGCGGCAGGTCAGTTTTTCCAAGGAAGTAATCTTTGATTCCT	ATTTTTCCCCCCCCCAGAACATAAAACTAAGAAGCTCAGGCTTTGCCCAGAATCAGAGACATCCTTGAAGATTTATCAGCAGGAGAGTATGTACCTGTCTCTTATACACATCTAGATGTGTATAAGAGACAGAACTTATATTAGTCAGAAA	.
PANC_016_MP	25	2	21	84540835	10803862	NA	2p11.2	21p11.2	DNAH6	no_gene	NO	AAAAGGAAATATCGAAAAATAAAATGTAGACAGCAGCTTTCTGAAGAACTTCTTTGTGACTTCCATCTCAATCTAATGAGTTAACTATCCAAGGATCTCTAGTTAACTAGATCCTAAAGTCATCTTCTTTATCTGAAATGTAGGAATTTTA	TCAGAAGGAATGGTACCAGTTCCTCCTTGTACCTCTGGTAGAATTCGGCTGTGAATCCATCTGATCCTGGACTCTTTTTGGTTGGTAAGCTATTGATTATTACCACAATTTCAGATCCTGTTATTGGTCTATTCAGAGATTCAAATTTTTC	.
PANC_016_MP	12	6	12	314275	4424082	NA	6p25.3	12p13.32	DUSP22	no_gene	NO	TTGATTGAATGGCCGCTGGCCTCACTGGGCAGCCCCAGGCTGGGGCTTGGTAGGAAGGGGGAACGTAGCTACTGTCTAAAATGGAAGGGATTTAGTCCTGCTACATCCAGGCAGGTGTCCTGCGAGCCCTGCTGCTGTGAAGCGCCGCATG	TCTTGTGTTCTTTGTAAGAAAAATGAATGGCTAATATTGACATTTACAACCAACCCTTCAATTGGCCAGCCTAGCGACCCTGTCTCTTATACACATCTAGATGTGTATAAGAGACAGGTAGAACAGGACATCCACAGGCACCGCTGCTTAC	.
PANC_016_MP	12	2	2	89300265	237609095	148308830	2p11.2	2q37.3	IGK	no_gene	NO	CAGACAGTGCTATGGTTTCACTGTATCCCCTCAATTTCATCCACTGTTAATTTAATCCATAATGCAACAGAATTGAGAGGTGGGGCCTAATGAGAAGTGTTTAAATACTGAAGGTTCTGCCCTTATGAATAGATTAATGCTACTATAAAAA	TTTACTCTCCCTTAGTTGCCTATACTCTCTACTGTAGACAAACCCCAGCCACATCTCCAGCGCACAAGAACTTCCAAACGCCTGAACCGCAGCGGCCAGGCGTTCCTCCAGAACCTCCTCCCCCAGGAACTTGCTACAAGTGCCAGAAATC	.
PANC_016_MP	25	2	2	86483426	154945467	68462041	2p11.2	2q24.1	KDM3A	no_gene	NO	AAGAAACAAAATGATGGGCTGAATACAGTTTATCGGCAGGCTTTCTTTCTTGCTTGTCAATATTTTAATGTTAGACTATTTCACATAAAGGTTAGAGCTTCTGGGTTGTCTTAGACGGCCAAAAGATTTGGCACCCTCACACAGCCAGTAG	GTAACATCCAAAAGCATCACCAGTAAATTTACAACACTAAGGAACAGCTTGCTTGCTTAATGCTGTGAGAATCGACAAGATCTAAAAAGCTAAAGCCAGAAATCTGTGATAAACTTCAATCTGATGAACACATGAGTCAACCAAACAGCCT	.
PANC_016_MP	10	1	1	23127129	23181707	54578	1p36.12	1p36.12	LUZP1	no_gene	NO	TTATTAGTTGCAAATTGCTAAGTGCCTTGGAGCTTCAATTTTGTAATCTCTAAAATGAGAATAATAACTCTTATAGAATTATTTTGAGGAATAGGGTGATGTATATAAAGCACTTAGTAATGTGTGCTTTATAAGACATTACTGCCCATAG	AAGGAAACTAGCAAAATAAAACAGAGAATATCACGTAGAACCCATGGAAGAAGGAGAATAATTTTTAATGTTTCAAAAATTGGAACAGAGGCCAGGTGCAGTGGTTAATGCTTGTAATCCAACACTTTGGGAGGATAAGGTGGGAGGATTG	.
PANC_016_MP	14	2	2	215864602	215947427	82825	2q35	2q35	no_gene	MREG	NO	CTCCTGGCTAATTTTTGTATTTTTAGTAGAGACAGGGTTTCACCATGTTGGTCAGGCTGGTCTTAAACTCCTGACCTCGTAAGCCGCCCACCTTGGCCTCCCAAAGTGCTGGGATTACAGCTGTCTCTTATACACATCTAGATGTGTATAA	GCTGATGACATTGGATTAGCCAAGGAAGCTCTTTGGGCCTCAGTTACTGTATCTATAAAATGGCTTTAATAATATATAGATTTTATTAGATGCTCACTGTGTGCAGATATTGTACTTTCTGTATGCCATCAATCTTTATAACATTCTTAAA	.
PANC_016_MP	6	12	19	7128202	20149019	NA	12p13.31	19p12	RBP5	no_gene	NO	GCAACCACATGACGGTGAGGACGCTCAGCACCTTCCGAAACTACACTGTGCAGTTTGATGTGGGAGTGGAGTTTGAGGCGGACCTCAGGAGCGTGGACGGACGAAAATGCCAGGTCCATTTCCCCTGGCTGGGCGGCGGCCGGAAGGAGGC	TCTTGCACCGCCCTTAATCCATTTAACCCTGAGTGGACACAGCACATGTTTCAGAGAGCACAGGGTTGGGGGTAAGGTCACAGATCAACAGGATCCCAAGGCAGAGGAATTTTTCTTAGTGCAGAACAAAATTAAAAGTCTCCCATGTCTA	.
PANC_016_MP	3	4	10	190111486	125631502	NA	4q35.2	10q26.13	no_gene	TEX36	NO	TATGTAGCACCCCCAACTTTTCCTTAGGGAGCGGCCACTGTTTGACCTATACAGGAAGCTGCAGGGTGAGTCTGAATTGCTCCTTCACCACAGTGAACTGTAGGTTGGACAATAATGAGTGCCTCGAGCCAAGTCGCAGCAAGCCTAGTTT	TTCACCTGTCATTCAAGACCCAGGTGCAATCCATCTTCTCTGGATCCTCACACATCCCAACGCTGCCCCCTGTCTCTTATACACATCTAGATGTGTATAAGAGACAGCTGGAAAGCCGGGTATTGTCCAAGGTTTGTCCCCATGTGATAGT	.
PANC_016_MP	6	13	21	51900476	10567383	NA	13q14.3	21p11.2	no_gene	TPTE	NO	TGAAGATGTGGAGAAATTGGAACTCTCATGCATCATTGATGGGATCAGAAAAAAGATGCAGCCCATGTGTCAGTTCTTCAATGTTAATGTAAAGATACAGTTACCATAATAGCCTAGCAATTCCACTCCCAGGTGTCTCTCCAAGAGAAAT	ACAATGAGGGTGATTATTACGCATTTAGTTATATCTCTTATTATGTTTGAATTGCCATGTTGGTGTTTTAGTCACATATAAGTGTCAAATGATGAATATAATTTTATTGTTTCAAAACTTCCCATGAATGTTATATTTTTCCCTTAGTCTA	.
PANC_016_MP	31	13	21	58119112	10572502	NA	13q21.1	21p11.2	no_gene	TPTE	NO	TTTCAATTTAATATGTCAAATTCTGTTACAACAAATTTGACATATTAAATTGAAAATGGCTTCATAGTTTTATAATCCATAACATATAGCCCATTGCTAGACAGTAAATACCAAATCTGTCTCTTATACCCCTCTAGATGTGTATAAGAGA	ATCAAGTCACATATAAGGGAAACTCCATTTGATTAGCAGTAGATTTCCCAGTGGAAACTTTACAGGTCAGTAGACAATAAGATGGGATGATATATTCAAAGTACCGAAGGAAAAAAAAAACAACTGTCAACCAAGAATACGATACCTAATA	.
PANC_016_MP	6	15	17	30573255	16364260	NA	15q13.2	17p11.2	ULK4P1	no_gene	NO	GCCTCGAGGTGGGAGCCCGCGGCTGCGGGAGCCCTCTTGGGACCCATGGTCGCCCTCAGTCAGCCCACCTGCTCTAGGGACCGCGACAGGGCGGGGCAGGGCGGCTCCCGCGTTGTTGGAGCCCAGGCGGGGAAGGGGAAAGGCCTTTAAG	CCAGATAAAGTCTTGCTTACTGTCCTTTAACAAGTATTATTGAATAACTTTTAACAGCATCAGGCAGCTTTCCAAGTTCTGGGCCTAATAGGTTGTGTCTGTCCAGGAGCTGTCTCTTATACACATCTAGATGTGTATAAGAGACAGAGCC	.
PANC_016_MP	24	16	16	48678496	88733684	40055188	16q12.1	16q24.3	no_gene	PIEZO1	NO	TATATGGGTGGACTCAGATGATGCTAAAAACCCTAAGCCCCTGTCTTTCTGAGTCTCTTTTTCATAGAAAGGAGGAGCACCTCCTTCTGTGTCTAGGAAACTAATCTTCCTTTGCTTGAGGATCTTGTAACATTTCACCTGGGACCATGCA	GTCCGAGAAGCCGGCTGCCAGCTCCAGCAGCCGCTCAGCCACCAGGCCCCACTTGGCTGCCCCTGTGATGGTGTGAGGGTCAGTGCGGGGCACAAACGGGGATTCCCGGGTCCCCTGTGAGGAAGAGGCTCTGGAGCCCAGAGGGGCCTCT	.
PANC_016_MP	7	6	15	145327080	33327714	NA	6q24.3	15q13.3	no_gene	RYR3	NO	CATCCAAACAATTCCTCCAGGTTTCCTTTTCTGGTGCATCCTGCATATCACACCTGCTTGGATTATTTGTTTTTTAAATACTTTTATTTCTTTCTGAATAAGTAAAATATGCTCACATTACACAATTTTAAAAGTATGAGGCTGGGAGGAG	TATCTAGTCTAATCAATGAGACCATGCAGAAATGATGAATGAAAAATCATTCAAGTAATCACTGAGTCACTGTATACCCAAATATAAGCACTGATAAAGGAAAAGAAAGGAAGAGAGAGAGATAGAGATGGGGAGGAAGGAAGGAAGGAAG	.
PANC_016_MP	13	23	23	72766770	74440362	1673592	Xq13.1	Xq13.2	no_gene	SLC16A2	NO	AGAATAAATGAGGGTGTGTGTGTGTGTGTGTGCACGCGCATGCATGAGCATGGATAGGGTAGAGTCATTGGTCTGTGTGCCTATTTCTATACCAGTACCATGCTGTTTTGGTGACTATGGCCTTGTAGTATGGCTGTCTCTTGTACACATC	TTCAGAGTAAACAATCTCCAGTCCCAAGGCTGAAAAGGCTGAATAATCTCCCTGCCCTACTCTCTACTGCCCAAACCAACACCTGTCTCTTATACACATCGAGATGTGTATAAGAGACAGACATACGTCTGAAGAAAAACGGTCTAGGGAG	.
PANC_016_MP	36	2	2	35366001	35571178	205177	2p22.3	2p22.3	no_gene	no_gene	NO	CATGCAGCCAGCAACAATATTTTATTTTGACCCTAAATTTGCACTGTAAGCAGGATGTAATAGGAAATGGTTTCCTCTGCTCCATCTAGTGTTTAAGCTGGGAAATGGGAATAGGAGTGAATCATTTCATTCACTTTCACAATGGCCTCTT	CCTCTCCAATTTCTTTTATCTGTGTTTTTTAGTTTTCATTGTAGAGAACTTTTACTTCCTTGATTCAATTTATTTATAGATATTTTACTTTTATAAGGGATTGCTTTCTTGGTTTCTTTTTTTGCTAGTTTGTTATTGGTGTATATTCTGT	.
PANC_016_MP	19	2	2	86473796	237628099	151154303	2p11.2	2q37.3	KDM3A	LRRFIP1	NO	ATTCCAGCTGCACGTTACCGTCCAAGCTTCTGGAAAGAGGGAAGCATTAAAATGGGCCTCAGAACCTAAGAAGTGGAATAAAGGGCAGAACATTTGTTCATTATCTGCCTTCAATACTGTATAACACTTGACTGTTCTTTTCATAAGCTAT	TTCAGTGCACCTTGAGTGACATCGATGGATGGATGACAAATGGTCACCTGAGCGACTTGGCCATTTTAGCAGAGCCATGTGGCCTCTGGCGACCGTCTACTGCCTCCAGGTCGGGCCTAAGCCCCCGCCTTCTCCCATGTCGCACAACAAA	.
PANC_016_MP	11	2	12	50547631	95946657	NA	2p16.3	12q23.1	NRXN1	AMDHD1	NO	CAGATCCTGCAGTAAGCTAGCAAAGGAGAAACCATACCAAGTGCAGGCATGATTTAGTGAATCAGAGTGGATGACTTCAGTGCTGCAAAATGTAAATAACCTCTGTGGATAACTTAGCTACTAACAGGGCAAAACCCCTAAGTCAGTGGAC	GGTCTCCCTCTCATGCGGAGCCGAAGCTGGACTGTACTGCTGCCATCTCGGCTCACTGCAACCTCCCTGCCTGATTCTCCTGCCTCAGTCTGCCGAATGCCTGTGATTGCAGGCACGCGCCGCCACGCCTGACTGGTTTTGGTGGAGCCGG	.
PANC_016_MP	15	3	3	180167780	190498059	10330279	3q26.33	3q28	no_gene	no_gene	NO	AAAGAACTCAATGAATGAAAAAAAACATACAATGAGGATCTTCAATAATAGACTAGACCAAGCAAAAGAAATAACTTTGAACTTTAAGACAGGTCTTTTGAAACAATACAGGCAGACCAAATAATAAATAAATAAATAAATAAATAAATAA	GTCTCCCTCTTGAGATGCCAACTCCATTTAATTAGCTTTCAGACAAGGCAATTTCACCGAATCGTTTTATACACTGAGGCTCTTTTCAAAGCCTCAGCTTTGAGTTCTGGGTCTTCAAAGGTAACTAGCTTTAAAAAGTGTTGATTATTTA	.
PANC_016_MP	5	5	5	99913942	100037789	123847	5q21.1	5q21.1	no_gene	no_gene	NO	AATTGCACTGTTTCATAAATTCCTCATGTATTCTTCTAATATCACCTCGTTGGCTTGTGTATCTGCATATATTGTTCTGCTCCTTAAATTCTGACAGAGCTTTGACAACACAAATGCTATTTAATTCTCACAAGAAATCATCTGATGAGAT	TCTATATTTTATTGATTAATCCATTTATTTATGGATTAATTTATTGATTGATTCCTGGGTTACCCCATCTTTGCTTTCTTTTAAGTAATTTTATGAGAATTTTGATGGCACTGCTAAGCTAGCAAATATTTTACTTTGAAAGTTTCTAAAT	.
PANC_016_MP	10	5	5	123852604	123937648	85044	5q23.2	5q23.2	no_gene	no_gene	NO	GAGCCCAGTCTGGTTGGCTTATCTCCCAGCACATCCCTTTGCATGTGGGATAGTTCCTTGACCGCAGCAGAAAGGGCCACCATTGGGACCTGTCTCTTATACACATCTAGATGTGTATAAGAGACAGGTTCTGCTCTGATTTTAGTTATTT	ATTTCTGGCCAGGGGTCCCGCCAGTGTTATCCAAAGACTTCTGGACTGACCCCAGCCTCTGACCGCCCCAATGGGGTGTCAACAACAGGATCTCCCACTTTCCTATCATAATTTCTTCCTTTTCTGTCCGCAATCGTCGTACCTCTTATCC	.
PANC_016_MP	32	7	7	34390369	34651383	261014	7p14.3	7p14.3	NPSR1-AS1	NPSR1-AS1	NO	TTATGTCTTTTCTAAAAATTTGGTCTTTCTTTCAGTTGTTTAAAATAAGAGATCTCTAAAATCATTGTGGGTTTTCTGTTTTTTATAATTTAGGAGTCTAATTAAAAGGATCCATCTTCTGGCCATTGACAATTAAAATTTTGAATAGTGT	CAAAACTAAGGTACTATGAAAAGTTAACTGGTGTGGAAAGTCAATGGTCATTTCTTATCTTATTTCTCTACTTGAAGAGTTATTCCTTACCAAGAGCTCTCCGCACCTTCACTACTGTCTCTTATACACATCTAGATGTGTATAAGAGACA	.
PANC_016_MP	23	7	7	68967885	145610940	76643055	7q11.22	7q35	no_gene	no_gene	NO	TTCAGGGGGTCAATTAGAGTCTCTCTCTCTCTCTTTCGTGGATGTTGGGAGTAAAATCAAGGTTCTAGAACAAAGATCTATTAACTCTTCTTGATGAAAACTCAAGAGCATCTGTGGCTTCCTGTCTTTCTATTGGTTTGCTTGTTCAGCT	ATTCCCAGGGAAACCCTTAGTCGATAGAGATTGAGAAAAAGAGTAGATATTCAATCCTACGATGGACAATTCTGAGGAGGTTGTAGGCTGTCTCTTATACACATCTAGATGTGTATAAGAGACAGGCCTTTGCCTATGCACTGTCAGTTGC	.
PANC_016_MP	31	7	7	145900545	153648917	7748372	7q35	7q36.2	no_gene	no_gene	NO	ATTAATGAGCAATAAATAATCACCTGAAGGTACATAGTAAGTACACAGAAAAATACAGAATATAATATCATTGTAACTGTGGTATGTAAACTACCCTTATCATAAGTAGAAATACTAAACCTGTCTCTTATACACATCTAGATGTGTATAA	ATATTTGCAGTTTATTTAAAATGTATCAATAAAATAAGACTAATGGATGAGGAACGATTACATAGCTGTGTGGTAAGACAAGCTAACACCTGTCTCTTATACACATCTAGATGTGTATAAGAGACAGGCCTGGGCTTGTGGAGTGCTGTTC	.
PANC_016_MP	15	7	8	158614123	38891283	NA	7q36.3	8p11.22	no_gene	no_gene	NO	GCCTTAATGATTCTCTCAGTTCAAGACCAGCCTGGGCAGCATGGCAAAACCCATCTCTACACAAAAATACACAAGCGTGAAAACTAGCCAGGCGTGGTGGCACGCACCTATAATTGCAGCCACTTCGGAGGCTGAGGCGGGAGGATCAGCT	CTGTGGGAATGCTAGTTAACTTTTCAGCAATCCCATGTATGAGCATAGGAATGAACTGGATAAAACCATGCACTTGGCTGGTGTGGTGGCTCACGCCTGTAATCCCAGCACTTTGAGAGGCCAAGGCAGGCGGATCACGAGGCTGTCTCTT	.
PANC_016_MP	16	10	10	66898230	107119984	40221754	10q21.3	10q25.1	CTNNA3	SORCS1	NO	CTTTAGCTTTACAGTACTTTTTAGTTCCATATGAATTTTAGGATTTTTATTCTGAAATCCCTGATTCTACAAAGAACAACCTTACTATATTATGCTGTCTCTTATACACATCTAGATGTGTATAAGAGACATACCCAGGAAAGCGCTGGGG	CAGGGCATAGCTCAACAAAAGGCAGCAGACAACTTCAGACTTAAAGGATATTATAAGGCAGGCCATGATGGAAAGCCTGGTAGTCATCCTAGATGGCATGTGCTTTGTGCTCTGAAAAGATATTAAAACATATAGGAATTAGCTGGAAGAA	.
PANC_016_MP	31	10	10	107434928	109481813	2046885	10q25.1	10q25.1	no_gene	no_gene	NO	CATATATGCGCATCCGGGCCCGTCCCATAACACTCACTCATGCATATTCGAATTCTTCATAGTTTTCCCCTGTCCATGGTTGGTTGGAGAAAGCTTTGAGATGAAGAGTCTTAAGATAGAGGAAGAGGAAGCCTGGTACCCTTAGTTATTC	ATTTTATTTTCTAATCTACCAGTACCATATTGTGTCTCTGGACAACAGGCGTACTATTTAAGGTGCATAAAATAGACATTCAAACTCCAAAACAATGATCTTTAGGAGTGCAGACTTGCTTGTCATTGATGCTTTTCTTATTAACTCTCCA	.
PANC_016_MP	11	10	10	109809718	111504234	1694516	10q25.1	10q25.2	no_gene	no_gene	NO	CTCATGGAGAACTTCTCCTAGGTCAGTATAGAAGGGAAATGTGGGGTCAGAGCCCCCACACAGAGTCTCTACTGGGGTGCTGGCTAGTGGAGCTGTGAGAAGAGGTCCACTGTCCTCCAGATCCCAGAATGGTAGATCCACTGACAGCTTC	GGTGGCTAATTTCCTTATTCCGGTCAGGGACTGAATGGGTCAAGCCTGGGCTACACTTTTCATAATTATCAGCCTCAATCTAATTTCCTCCTATTGTTAGGTTGTGGCCATCAGGAAACTTAATTGAGAGCCCAACTTTCTTTTTTTTTTA	.
PANC_016_MP	60	12	12	69088244	69163385	75141	12q15	12q15	no_gene	no_gene	NO	AGAACTGTCTCTGTCTCTTATACACATCTAGATGTGTATAAGAGACAGCTCCTAAACGCTGCTTCTAAATGTTTGAATTTGATAAAACCACGTTAATAAGCAATAGTGGGACTCTTCAGCATTGTCTGCGTGATGGACTAAGCACGAAGTA	AGATAGGTGTGGTGGTACACACCTGTCACCCCAGCTACTCAGGAGGCTGAGGCAGGAGAATTGCTTGAACCTGTGAGGAGGAGGTTGCAGTGAGCTGAGATCGTGCCACTGCACTCCAGCCTGGGTAACAGAGCAAGACTCTGTCTCAAAA	.
PANC_016_MP	22	13	13	51898247	55664920	3766673	13q14.3	13q21.1	no_gene	no_gene	NO	ATAAAAAGATAATTAGAACAAAAGTGCAGTGCCCCTGCTCATAAACATGCAGAAATACAAGAAACTCCTGGGGATTTTTCTCCTGACACACTCCTGGTTAAGAAGCACTAATGCAGGATCTGTCTCTTATACACATCTAGATGTGTACAAG	AGAAACAATGTCTACTATATCCACAGCCTGTGTGCTATAAGTCTACATTTCTGAACGAGTCATTTGCAATGGAGACAGAATTATTTCCAGTAAATTAGGACAGTCCCTGAACTGTCTCTTATACACATCTAGATGTGTATAAGAGACAGCT	.
PANC_016_MP	38	13	13	62072101	63391691	1319590	13q21.31	13q21.31	no_gene	no_gene	NO	ATATACTTACTTAAAAATGGAAAATCACATTTATATTCATTTATATTTGCAGGTCGCTGATAACTCTAATTTCCTTCCAATTTAATTTGTAGCTAATTCTTATTTACCAAGAGGTATTAAGTTCATTTTCTATGATTATGTAGCAAATCTT	TAAGTAAGTATATTTTTCGTAGAGTAAAATCTACCCACCATCAGGAAAGCAAAAAAGACAACTCAGGATGAAAAAAATTGCAAATTATATATCCAACAAAGGACTTGTATCCAGAATATATACAAAATTCTTACAATGATACCTTAAAAAA	.
PANC_016_MP	14	13	16	114353683	88332354	NA	13q34	16q24.2	no_gene	no_gene	NO	CGCTGGCCCTGGCCGGTGCGCAGGATTCAGAGAGGCTTTTCGTTTCCCGCTTTCCACACTAAACCGTTCTAACTGGTCTCTGACCTTGATTATTCAGGGCAGCAAACGGGAAAGATTTTATTCACTGTCGATGCGGCCCCGAGTTATCCCA	CCTCTCTGAATCCTGCGCACCGGCCAGGGCCAGCGGCAAGGCTGTGCCCAAGCGTGGCGGTGCTCAGCACTGCCAGGAGCTGTCTCTTATACACATCTAGATGTGTATAAGAGACAGGCCTGGTATGGCGGGAAGGAGGCTGGTGCCCGAG	.
PANC_016_MP	40	16	16	86570364	87153490	583126	16q24.1	16q24.2	no_gene	no_gene	NO	TCATTACCCTTCAAAAATAATTTATGATATTTTTAGAGTTCTAAATTCAAGTTTTTCAATATGTTAAATAATAGAGATTATTTTTTGTTTTCAATGTTAATATCTCGTCTTTTACATTTTTAATAGTAACATAGTTTTTGTGAAACGTAGC	CTGTGGTTCACCCCAGGGCTGGTTCCCTAGAGGGTCTGATCCCTCCGTGTTGCACTGACAAGGAACAGACATCCCCAGTGGGGTCTGGGGGGTACCTTGTCCTCCCCACTCAACCTGTGTCCTGGTGGCCCCTGCTTGGTGAGAGCAGCGC	.
PANC_016_MP	8	17	17	39461072	39542838	81766	17q12	17q12	no_gene	no_gene	NO	GCAGTGAGCCGAGATCGCGCCACTAACACTCCAGGATGGGCTACAGAGCGAGACTCCGTCTCAAAGGAAAACAAAAAACAAACAAAAAAAAGTCATCCTGGTAGTTAAAAGATTTGTTAAAAAGGATGTTGAAATTATTTTGTCACGGAGC	CTTTTCCTGCTATCCAACCTCCAGAGATAGTTGCAAAATGCTCTTTGAAGTTTGGGTTAACTCCTGTCTCTTATACACATCTAGATGAGAATAAGAGACAGAAACAAGACTCTGTCTCAAAAAAAAACAAAAAACAAAGCAGCTTTACAAA	.
PANC_016_MP	13	22	22	47584991	48334093	749102	22q13.31	22q13.32	no_gene	no_gene	NO	TAATCAGTAGACAGGTATGAGAGTGACTTATGTATGTAAATAAGTTGCTGTTATTTTCTTCTGGAGTTTAAATTGTCTAGCTTCAGTTCGAAGGGCTTTAAGACTGTCTCTTATACACATCTAGATGTGTATAAGAGACAGATGTTCGATT	CCCAGGGATCCTGCTGTCCGTCCGCACCGGTACCCATGCACCATTGGCTTCTCTTCCTCTCCCTCTGATACATGACCCCCAGGGGCCAGGGCAGCAGACAGTCGGTGCTCGTTCTGTACCTGTAGGTGGAATAAATCAACCAAGGAGTGGG	.
PANC_016_MP	23	23	23	16964931	17000089	35158	Xp22.2	Xp22.2	REPS2	REPS2	NO	CCGGCCAGCTGCCCCATCTGGGAGGGAGGTGGGGGGGTCAGCCCCCCGCCTGGCCAGCTGCCCCGTCCGGGAGGTGAGGGGCGCCTCTGCCCAGGCGCCCCTACTGGGAAGTGAGGAGCCACTCTGCCCGGCCAGCCGCCCGTCCGGGAGG	CTCACTTCCCAGACGGGGTGGCTGCTGGGCGGAGGGGCTCCTCACTTCTCAGACGGGTTGGTTGCCATGAAAGTTTATAGTAACATAGGAAGCTCCTGTTTGAAAGCTCCTGAAAAATTTAAACAAATGTATATAAATGGGTGAAAAATCT	.
PANC_017_MP	19	3	4	123359104	77768610	NA	3q21.1	4q21.1	ADCY5	CNOT6L	YES	AAATTTAACTGAACATCCTGCTCCCTCCCCCATCACTAACTCTGGCTCCCCGGGAAGTTCTGATTCCCACCACAGCCACCACCATTCACCTGTGAACCATATTGCAAGGGGCAAGCTCTGTCTCTTATACACATCTAGATGTGTATAAGAG	CTCCAATCCAATAAGAAATCATCAAATAGAAAATAGGCTAAAAGCCTCAACAGTAATTTCAAATAAATATAATAGACAACAGACACATGAAAAGATGCAAAATCTTACGAGCAATTAGCAAAACGTAAAGTAAGAGTACAGTGAGAAACTC	.
PANC_017_MP	22	8	8	3985501	13579086	9593585	8p23.2	8p22	CSMD1	DLC1	NO	AAATGTTTCAAGAGCCAGATACAACGAACACATCATTTTACTCCATGGATTGCTCTACTATGGAATAATAACAGTTTCACTTTATTTGAAGGGGCGCCACCTTCTAGTACCTGTCTCTTATACACATCTAGATGTGTATAAGAGACAGTCA	TCCTCAATTAGAGCTCCTTACACCTTTTATGCGGCGGTGCTAGGAGACTCTTTTGTTCTAATATTTGTTCTTTGACCCCTGGTTTCTGGCACAAAGCTCCTAACACCGTTCTCATTTAATGAGTGATAGGAGAGTCTGGCACAGAGCTCCT	.
PANC_017_MP	12	3	18	123359527	60747792	NA	3q21.1	18q21.32	ADCY5	no_gene	NO	ACCTATGAGGACAGAGTAGAGAGACTGCAGCGTTTTCCGTGTGCATCAGAGTCTGCAATCACCCCAATGAAGTGCAAGCCAAAGAGGTAAGATCTGATTTTCCAAATCCATCCAAAGACCACAAGAGGCTGGACCACCTCAGGGACCCTGG	CAGTATAAGCTCTTTGCAATATCATTACTTAATTTAGTTTATTGACTTTTTTCCTCCTGTATGCCTTTGCATAAGACATAAAGTCATAAATATTAATATATTCATACTGGAGTGCTTCTTAGTAGAAGCATTGATTCCTCCTACTCTGCAT	.
PANC_017_MP	13	7	7	122836913	123082279	245366	7q31.32	7q31.32	CADPS2	no_gene	NO	TTTATGTTCTTTTACATTTGCTGAGGAGTGCTTTACTTCCAACTGTGTGGTCAATTTTGGAATAAGCAAGATATGGTGCTGAGAAGAATGTATATTCTGTTGATTTGGGGTGGAGCGTTCTGTAGATGTCTGTTAGGTCCGCTTGGTGCAG	GAAACCCTAACATCACAATTAAAAGAACTAGAGAAGCAAGAGCAAACACATTCAAAAGCTAGCAGAAGGCAAGAAATAACTAAGATCAGAGCAGAACTGAAGGAGATAGAGACACAAAACGCACTTCAAAAAATCAATGAATCCAGGAGCT	.
PANC_017_MP	56	3	4	6686017	66650004	NA	3p26.1	4q13.2	GRM7-AS3	no_gene	NO	AAACATATTTCTAACACTAGTTCTTTATATATAATTCATATATATATATAATTATTTCATGCTGACACTGTGTGTGGCTTCTGTCTCTTATACACATCTAGATGTGTATAAGAGACAGCATGTAAACAGGGACTACAAAATAAAAAATATG	ATAATTATATATATATATGAATTATATATAAAGAACTAGTGTTAGAAATATGTTTATAGCAGAATTATTCATAGTAGCCAAAAAGTGAAAACAACTCAAATACCCATGGATAGATAAACTCAATATCTGTCTCTTATACACATCTAGATGT	.
PANC_017_MP	51	4	11	34076925	61316769	NA	4p15.1	11q12.2	no_gene	DDB1	NO	TTCACCTCTATAAAAATTGAATTAGTCCATGTGTTGGAAATGAGCATCATTAAGTTACAGGCACACATTATCATAAACAATATATTCTATATCTATCTATTAAGACAACATACCAAAATAGACTCTTATTAATGTGATGAATTTAGTGAAT	ATACACATCTAGATGTGTATAAGAGACAGACTATAGTCCCAGCTACATGGGAGGCTGAGGTGGGGGGATTGCTTAAGATTAGGAGAAAGAGGCTGCAGCTATGATCATGTCATTTCACTCCAGCCTGGGTGACACAGCAAGATCCTGTCTC	.
PANC_017_MP	38	21	22	38707429	33766647	NA	21q22.2	22q12.3	no_gene	LARGE1	NO	CTTTTATGGTTTCTACCCTTGACGTCATTAGTGTTTTTTCATCAGTTTCCACGATAAATTTCTAAGTTTTTTTCTTATTGTAACAGATATTTCCCTACATTGTCATTTGCTTTTACACTTGCTTGTAGCCAAAAGGCCAATGTTATTTACT	ACCCTCCAAACTGTCTCTTATACACATCTAGATGTGTATAAGAGACAGGATTACAAGCATGAGCCACCATGCCTGGCTGATCTGTTAAGCTACAAACACAGGATTCAAAGCTAAATGTATTATATAATGTGACCACAAGTATCCTTCAGTC	.
PANC_017_MP	52	1	11	95640059	106255325	NA	1p21.3	11q22.3	no_gene	LOC101928535	NO	TCTCTGACTGTAGAATTGAAAATGCTTTGAATTGGACACCACAGAAGGCAGGAATATATAGTACAAGTATGTCCCAAATTTTTCATGAGACAATATTATACTTAAAAATTATTCACTTTTTAGATGAAATTCGAATTTAACTAGGAGTCCT	TCTAAAAAGTGAATAATTTTTAAGTATAATATTGTCTCATGAAAAATTTGGGACATACTTGTACTATATATTCCTGCCTTCTGTGGTGTCCAATTCAAAGCATTTTCAATTCTACAGTCAGAGAGAAAACATAAATTAATCTGATTTATTC	.
PANC_017_MP	64	4	5	97615716	67985843	NA	4q22.3	5q13.1	STPG2	no_gene	NO	CATTATACAATGAAAAGCTGTGTACCATGGAGCAGACCAAAAATAAAAGATAGTGGCTCACTTCTCTACCCCCAACCCTGGGCGGCCGAGACAGGTGATCACTCAAGGTCAGGCGTTCACGACCCGCCCGGCTAACATGGCGCAACCCGAT	TAAGGCCATTGAAACTTCCCATATATGTTCATCGTTCTGTAGATGTGTATAAGAGACAGGGGCTGAGCCGAACTGAAAGACAGCAGGAACAAGAAGCAGAAGCAAGGCCTGGAGGGAAAAGAGGTTTGAGGCAATTGTTATGAACAGGTCT	.
PANC_017_MP	34	11	11	99981006	109557507	9576501	11q22.1	11q22.3	CNTN5	no_gene	NO	TGTAAAAAGAAATGAAATAATGGCTTTTGCAGCAACTTGGATGGAGCTGGAGGTCATTATTCTTTATATATATATATATCCTATTGGCTCTTTCTCTCTATAAAACCCTAACTAATACAGGTAGATTGAATTATCAATTTTTGATTATATA	CACTTAGATTGGTTCCATATCTTCGCAATTGTGAATTTTGCTGCTATAAACATGCATGAGCATGTGTCTTTTTCATATAATGACTTCTTTTCCTTTGGGTGGATACTCACCAATGGGAATGCTGGATTGAATGGTAGATCTACTTTTAGTT	.
PANC_017_MP	8	8	8	119293348	120348173	1054825	8q24.12	8q24.12	no_gene	COL14A1	NO	GAAAACCAAGGCTCAAGAACTACGTGAAGAATGCAGAAGCCTCAGGAGCCGATGTGATCAACTGGAAGAAAGGGTATCAGTGATGGAAGATGAAATGAACGAAATGAAGTGAGAAGGGAAGTTAGGAGAAAAAATGAAAAGAAATGAACAA	TATATACATATATATATGCTTTATATATGCTTCATATATATACATATATATATGCTTTATATATGCTTCATATATATACATATATATATGCCTGTCTCTTATACACATCTAGATGTGTATAAGAGACAGAATTGGAGCATTTAGTCCATTT	.
PANC_017_MP	29	4	4	180269631	186674511	6404880	4q34.3	4q35.2	no_gene	FAT1	NO	ACTTACCGTTGAGTTCTGTTTTTTGAGACAGAATCTCTCTCTGTCGGCCAGGCTGGAGTACAATGGTGCGATCTCAACTCACTGCAACCTTCGCCTCCCGGGTCTGCTGTCTCTTATACACATCTAGATGTGTATAAGAGACAGGTTTGAT	GAAAAACAGGCAACACATCCACCAAGGTGGACCAGCACTTGCCTGTGGTGGGAGGAGCGATGGAACTTAAGTTATAACAACTAAAGGAAGGCCAAACAGATCCCTGTATAGAGTTCAAGAACTCCGTGTGACCAGGCCCATTTAGGATAAA	.
PANC_017_MP	13	3	3	60906316	61394862	488546	3p14.2	3p14.2	FHIT	no_gene	NO	TATGAAATGAGGGAAAGTGCGGAAGAATCCTGTGATGTTGAATTTGAATGGTTGAGTTGTACATGGTCTGTCTCTTATACACATCTAGATGTGTATAAGAGACAGGAAGAAGGCTTCAGATGATCAAACTACTCCGAGCTAAAGGAGGAGG	TTCAGCCACCATGCGTTTAGGAAATCACTTCTGGTTCTATAGGACCAGATCTGGCACACTGGCTGCTGGGGGTGGCTCGGGGGACTGGGAGGTCCAGGCTTGGGAAGGGCCTCGGACCCGAGACCTTAAGGAGTCACTGAAAGCCCACTTT	.
PANC_017_MP	27	11	12	22789084	40375479	NA	11p14.3	12q12	GAS2	no_gene	NO	CCAATTAACTACTGACTAGCAATTGATTCCCAAAAGTATCTCCATCAAATTAGTGTCAATCCTGATAACAATGACATGGCATAGGATCTTGTACTTCTTCTCTATTACAGTAATGATCAAGATAATTATATATATAATTATATTTGAATTC	GGTGCATGCTTGCAAATCCAGTTACTCAAGAGGCTGAGGCAGGAGAATCCCTTGAACCCAGGAGGTGGAGGTTGCAGTGAGCCGAGATCACGCCACTGCACTCCAGCCTGGGTGACAGAATGAGACCCTGTCTCAAAAAAAAGAGAGAAAG	.
PANC_017_MP	22	12	12	42136359	42258691	122332	12q12	12q12	GXYLT1	no_gene	NO	ATCCAACATTCAAAGAGGTAACTCTATTAAATAATTTTAATGAGGCAAAGCATTAATATGAGTTAGGTGGGTATGTCTTCACTATACCCATACTGACATTCAAAAGCACTGAAGTCCTAAAAGGGAACTTTTTCACTGTGGATCAAACTGA	CGGTTCACTGCAACATCTGCTTGCCAGGTTCACGCGATTTTCCTGCCTAAAACTCCCAGAGTAGCTGAGATTACAGGCTGTCTCTTATACACAGCTAGATGTGTATAAGAGACGGGCATTAGCCACCGTGCCCAGCCCTTTTCCCCCTCTT	.
PANC_017_MP	18	2	2	235215812	236507090	1291278	2q37.2	2q37.3	no_gene	IQCA1	NO	CTTGTGAGCAAGGAAAATCATACACTTAGATCTCCCCCTCCCCTACGCGTCCCACCACAGACCCAGTGAAAACTCCTTTAATTCGGATTTATGCAGGAAGTAATGGATGCACCTCACAATAGCAGCCGGGGGAAACAGCAGCACTCCTCCC	CGAGGCATATTTGAATTTCCTAAAAGGAAAAAAAGTGGGGGAGAGGAGGGAAGTTGAGAGGGGAGGAGAAAAGAAAAGAAAAAAGAAAATAAGAGAAGCAGAAAGCAAGCCACCTTCTGGCTTGGGGAAGCCCACTCCCTGTCTCTTATAC	.
PANC_017_MP	52	1	21	221627162	16336359	NA	1q41	21q21.1	no_gene	MIR99AHG	NO	TCTTATACAAATAATAAAGATTTATCGTAAAAAATAGCAAATTTATAGGTATAAGTGTTTACATCAAAAAAGAAGAAAAACTTTAAATAAATAACCTAACTAAGCATCATAAAGAACTAGAAAAGAAAGAGCAAATTGATAGAAAAATTAA	TTCTTCTTTTTTGATGTAAACACTTATACCTATAAATTTGCTATTTTTTACAATAAATCTTTATTATTTGTATAAGAAAAATATTATTTAAAAATCTGTTGAGTTAGAACATTTTCATTAATCCTTGTTATTGTCCCCAGTGCCATATAAT	.
PANC_017_MP	27	3	3	175773246	176402620	629374	3q26.31	3q26.32	NAALADL2	no_gene	NO	CAATGATATCAATTAGAAGTAACCAATAAAAATACAGAAATGAAAAAAAGAAATAACAGAAAACTAAACTATTCATTCATTTTTCTAGTTTTCAGCAGCAAACCATCTGTAGTTATTTTGTCATAGAGGCAAATGACACTCTTTGAGGACT	AAATGAACACTTGTTATAAGATCATAAAAAATATGGCAGTAAACACTAGCTATTTGCTACTGTAAGATCAATGTAAAAATACAACATGATTACAGAGAAGCAGAGCAGTGTTTTTTTTTTTTTTTGTTTGTGTTCATTACAAGCAGGGCTT	.
PANC_017_MP	43	6	8	123976320	34683355	NA	6q22.31	8p12	NKAIN2	no_gene	NO	TTAGTCCCCACAATCACATGAGCCAGTACTATACTTCTTTCTCTCTCTCTTTCATTAAACCACTGAGATTTTAGGGTTATTTATTACAGAAGTCAGAAAACTTACGGTGAATACAGATATCGAACCAAAAGTAATTATATCTATGAATTAC	CATATAGACATTTTCTAACCTTGGGGACTGTCTCTTATACACATCTAGATGTGTATAAGAGACAGTCTAGGAACATCTCTCAGACATAATTAATTTCTGCCTTTGGTATTTATAACTCATATATCAGTGCCATACCTTCCTGCTAAATTTC	.
PANC_017_MP	8	6	10	144137249	23323261	NA	6q24.2	10p12.2	no_gene	C10orf67	NO	AAGAGAGAGAGAAATAAAAAGAAAGAAAGAGAATTTACATGAAGGAGGCACTAACAGAAGATCTCCATACAGAACTGACACAAGGTGATATGGTTAGGCTGTGTCTCCACCCAAATCTCATCTTGAATTGTAATCCCCATGTGTCTAGGGA	CTGGGCTCACCTGAGTTTCACCCACCTTACCCTCCCAAAGTTTTGGGATTACAGGTGGGAGCCCTAGTGAATACATTTTAAATAGATGGGGGCAGATAAAAATACATCTGTCTCTTATACACATCTAGATGTGTATAAGAGAGAGGAGGAG	.
PANC_017_MP	28	4	18	77768366	60629396	NA	4q21.1	18q21.32	CNOT6L	no_gene	NO	AACAACTAGTGCTGGAGAGGATGTGGAGAAATAGGAACATTTTTATATATTTTAGACAGAGTCTCACTCTGTTACCCAGGCTGGAGTGCAGTGGCGCGATCTCGGCCACTGCAACCTCTACCCCTGTCTCTTATACACATCTAGATGTGTA	GTAGATTGCAAAAATTTTCTCCCATTCTGTAGGTTGCCTGCTGACTCTGATGGTAGTTTCTTTTGCTGTGCAGAAACTCATCTTGATGATACTGTTTTAAAGTGTTTACAATAGTCTCTAGGCCTGCTCTAACAAAAGATTAAAAAGGGGG	.
PANC_017_MP	8	5	5	169661527	170130823	469296	5q35.1	5q35.1	DOCK2	no_gene	NO	AGATCCCTTGTTGTACATTAGATCTCTAGACTTGTTCTTCCAACATATCTGTTACCCTGTAACCTCTAACCTACGTTTCCCCATTTCATTCCTCCCATCCCCTACCCTCCCTGGTAACCCCTGTTTCATTCTCTATGTCTGTATATTTGAC	TATCCTCCATGTGCTGAGCCATAAAACAAGTCTTATTAGATCAAAAAATAATTTTTAAACATCATGCTATGTAAAACAAAGTAAACACAAAAAGTACATTCTGTATTACTCCATCTACATTGAATTCCAGAGTAAGCAAAATAAATCTATA	.
PANC_017_MP	3	5	5	174954420	175159166	204746	5q35.2	5q35.2	LINC01951	no_gene	NO	TCTTTGGCTCAGATGTTTGGGTCAGGTCATTCAATACCTTCTCCTGAGCAAAGCTGAACTGCCGTCTCTTATACACATCTAGATGTGTATAAGAGACAGATTTTACATGATCCTCACAACAGCAAGTTAGGCTTTTAATTAATCCCCATTT	GTCTGTGGCTGCTTTAGTGGCCACACACTTAAATTATTTTCTAGCCGACCCTTTACAGAGAAAGCTTGTTGATTCCTGTGCTAGTTGCTCTTTTGAGTTTTACCTGGGTTACCCCATGGACCAAAGTGCACTTACTGATCTCATTTGCAGT	.
PANC_017_MP	36	1	12	103465832	82104726	NA	1p21.1	12q21.31	LOC101928436	no_gene	NO	ATACTAGTTTATTTATCTACTTGTTGATTGATGGGCATTTGGGTTGGTTCCACATTTTTGCAATTGCAAATTGTGCTGCTATAAACATGTGTGCGCAAGTATCTTTTTCAGATAACGACTTACCTGTCTCTTATACACATCTAGATGTGTC	ACAAGTAGATAAATAAACTAGTATTTTCTTTATCTACTCGTTGATTGATGGGTATTTGTGTTGGTTCCACGATTTTGCAATTGCGAATTGGGCTACTATAAACATGTGTGTGCAAGTATCTTATACACATCTAGATGTGTATAAGAGACAG	.
PANC_017_MP	25	5	5	89222220	89829638	607418	5q14.3	5q14.3	MEF2C-AS1	no_gene	NO	TACCAAGCAAATGGAAAAAAAAAGCAGGTTTTGCAATCCTAGTCTCTCATAAAAAAGACTTTAGACCAACAAAAATCAAAAGAGACAAAGAAGGCCATTACACAATGGTAAAAGGAATCAATTCAACAAGAAGAGCTAACTATCATAAATA	TTGAAGCATGGAGAATGAATAATGATAATTTTATAACGGATGTTTATCCTTTTTATTATTTACATTTTATTAGTGATTGTATTGAAAAATTATTGTTAAAAAATACGTTTTATCCAGCAGGTCTTCAGTGATGAGGGAAACAAGGTATTTT	.
PANC_017_MP	33	1	21	221474324	16314083	NA	1q41	21q21.1	no_gene	MIR99AHG	NO	AGTTTATATTTTGCCATCATATGCTTGAAACAATTGTGTGAGGCAGGTAGAATAGGTATCTTATTTCCATTGCATTCAAGGAATCAAGGCACAGAGAGTTAAGTGATTTCCCCATGGACACAAAGTAAGTGGAAGAATTAAGACTGTCTCT	ATATACTTTTTGGATTCTACTCTCATCACATAATAGGTATTGGTACATCACAGAGAGCTCCATATTCACAAAACATTAATGAATAGTACAACCAAGATGGCAATGATATGATCCTTAATATAGTCTTGAGTGAGGAGTAAGTACAGGTTGC	.
PANC_017_MP	11	3	3	175783637	176448981	665344	3q26.31	3q26.32	NAALADL2	no_gene	NO	GTTGTCTGCAAACAGGGACAATTTGACTTCCTCTTTTCCTAATTGAATACCCTTTATTTCCTTCTCCTGCCTAATTGCCCTGGCCAGAACTTCCAACACTATGTTGAATAGGAGTGGTGTGACAGGGCATCCCTGTCTTGTGCCAGTTTTC	AGAGCTTCTGCACAGCAAAAGAAACTACCATCAGAGTGAACAGGCAACCTACAGAATGGGAGAAAATTTTTGCAATCTACTCATCTGACAAAGGGCTAATATCCAGAATCTACAAAGAACTCACACAAATTTACAAGAAAAAAAAAACCCA	.
PANC_017_MP	14	6	8	123976616	34683286	NA	6q22.31	8p12	NKAIN2	no_gene	NO	AGTCTGCTTTATCCAGAGTTCACTGATTTAAATGATAATCTCTTTCAAACACACCCTGCAAGTTAACATCTGTCTCTTATACACATCTAGATGTGTATAAGAGACAGCTCATCACATGAGTCTTTAGAAACCGAGAACTTGACCAGTCTGG	TACATAATTTAGTTGTATTTAAATACGGAGGTGAACCTAGGGTTTTTTCCAAGCCTGTAAAATAGAACAGAAATTTAGCAGGAAGGTATGGCACTGATATATGAGGTATAAATACCAAAGGCAGAAATTAATTATGTCTGAGAGATGTTCC	.
PANC_017_MP	20	5	5	166976106	167352158	376052	5q34	5q34	no_gene	TENM2	NO	AGATTTTATGTGATATTTACTTATTTCCAATTACAGACAATGAAACAGACTCCCCAACAAACCTGACTATAAACTCCAGGGGTACAGTGATATGTCTACTTTAATTTCCCATTTTATCTCATAGTATCCTGTCTCTTATACACATCTAGAT	CATAAGCTCCACCTTCTTAAATGACAGAAGTCTACTGGAGCTGAATAGCAGCTGCTTTTCCCAAAGGGACCTGCACTCTTTCCTATTTTTCCACAGGCCCCCACTGTTCCTTATTGCCTTCTACAATGGCTGAGTTAGCTTCTTTATGTTA	.
PANC_017_MP	29	4	4	176438170	185214181	8776011	4q34.2	4q35.1	no_gene	SNX25	NO	AACTCTAGTTTGTTAACTGTTGCTTAAATAAGGGATCTGAACATTTGGAAAGTAGCTCCATGCAGCACGATATCTCCGAAATTTGTCACTGTCTTCAATCTGTCTCTTATACACATCTAGATGTGTATAAGAGACAGGGGTTTGTATTTGC	GGAACTGCTTGAGAGTTCAGGCACTGGGATTAAAGGTGTATGTCACCATGCCCAGGACACCCAACTTCTGTGGACTTCTTGTATCAGCCCTCCAATCCTCATTGGCAACTGCCTATTTATTTTTTAACTTAGGAGACATAAATAAGAAGTC	.
PANC_017_MP	4	1	5	214733793	167953844	NA	1q41	5q34	no_gene	TENM2	NO	GGGAGAGAGAGGGAAGGATCTAGAAAAGCACAAAAGGCCACAAGATGACCATAGGAACAAAGAAAAATGATTAAATATTAAATATTAAAGATCTACTATGTGACAGACACTGAGCCAGATTTTTGCATACAATATCTGATTAAATCCCATA	TAAAGCAAAAATTCTTTAAAAATCCTATAATTGTCAGAAAATAAAATTAAAAGTTTGGAGTGATTATAGTGACAAAGATGTATAACATATTAATTTTCAGGATCTTATAAAAAAACAAAAAAATTATAGGTAAGAAACAACTCCAAATGCT	.
PANC_017_MP	15	1	1	158241053	158307371	66318	1q23.1	1q23.1	no_gene	no_gene	NO	GAAAATGGCCATACTGCCCAGGGTAATTTACAGATTCAATGCCATCCCCATGAAGCTACCAATGACTTTCTTCACAGAATTGGAAAAAACTACTTTAAAGTTCATATGGAACCAAAAAAGAGCCCACAACGCCAAGTCAATCGTAAGCCAA	TACCAGCTCCTCCTTGTACTTCTGGTAGAATTTGGCAGTGAATCCATTGGGTCCTGGACTTTTTTTGATTGGTAAGCTATTAATTATTTCCTCAATTTCAGAGCCTGTTATTGGTCTATTCAGGGATTCAAATTCTTCCCGACTTAGGCTT	.
PANC_017_MP	34	1	1	245412088	245614205	202117	1q44	1q44	KIF26B	KIF26B	NO	AGGACACTACGTGAAAGAAGCCAGACACAAAAGGCCACATCTGGGCAAATATTTCTGATCCAGGTTAGCACAAATCAACTCACAATTATCTTGGAAAAGACCATCCACAGCTAATTTGTAATCCCTTAGTATTGTCTCTGTCTCTTATACA	CACTCTGTTGCCCAGGCTGGAGTACAGTGGCGTGATCTCGGCTCACTGCAACCTCCGCCTCCCGAGTTCAAGCGATTCTCCTGCCTCAGCCTCCTGAGTAGCTGGGAATACAGGCTGTCTCTTATACACATCTAGATGTGTATAAGAGACA	.
PANC_017_MP	43	2	2	2553758	2612013	58255	2p25.3	2p25.3	no_gene	no_gene	NO	AGAAGGTGAAGGGGGAGAAGGCATGTCACATGGCTGAAGCAGAAAGAAAGACAGAGAGGAAGGAGGTATCACACACTTTTAAACAACCTTATCTTATGATAACTCTATCACAAGAACAGTACCAAAGGGGGAAATATAACCCCATGATCCC	ATTAGTAATGTTGAGCATTTTCTCATACACCTGTTGGCCATTTGTAGCCTTATTTTGAGAAATGTCTTTTCAGGTTCTTTGCCCATTTTTTAATCAGGTTTGTTGTTTCCTTAGTATGGAGTTTTTTTGAGTTTCTTGTGTATTTTAAATA	.
PANC_017_MP	30	2	2	140993055	141040128	47073	2q22.1	2q22.1	LRP1B	LRP1B	NO	TTTAATTTTTTTTCTTTCTATAAATGTCCTTTTTTAGGTCTGAACTAATGAGAGTTAATTGACAGTCCTTCATTTCCCTTTTTTAAAAATTAATATACCTGTCTCTTATACACATCTAGATGTGTATAAGAGACAGCTCCTGGGCTCAAGT	TGAAACTATTCCTATCCCAGCAGATGATAAATAATTAAATAGAAGCCAAAGAGGGGAAGCTTTTCTTCAAGAGAAAAAGTTCAGAGTTAAAGGCAGAAAAATAAGATTGATATTTACCTGAAATCCAATAATGAAGAGTAAAGGCTTGTTC	.
PANC_017_MP	18	3	3	42109890	60060578	17950688	3p22.1	3p14.2	TRAK1	FHIT	NO	ATGTGCCATGTTGGTGTGCTGCACCCATTAACTCATCATTTATATTAGGTATATCTCCTAATGCCATCCCCCCCGCCACCCCTACCCCATGACAGGCCCCGGTGTGTGATGTTCCCCATCCTGTGTCCAAGTGTTCTCACAGTTCAATTCC	ACCTACTTTGAATAAGATACATGAAAACTGTGGCACATTTGGGAAGAAAGCAGCTTAGTAGGAGAAAAATGAGATTTGCAATTATAAGAACTCAATACATGGGTGTCTTAGGCATTTCCCTGTCTGTCTCTTATACACATCTAGATGTGTC	.
PANC_017_MP	33	3	3	138130736	138217583	86847	3q22.3	3q22.3	A4GNT	ARMC8	NO	AAATGAGAGTCAACCCAAATGTGGGTTCTATTCCCATCTCCGACCTGAGTCCTTACCCTCAGTTTACCCATATATACAATTCGTTGACATTTTAAGTTTCCCTAAACACTTACTTGATTGTACCATGAAAACAATGGTGTGTCTTCAAGCA	GTGGGAGAAAAGAAGTCAATATTAAGATGTTACAAACATGCATTTGTTGAGAAAGATTTTCAGCCAAAATCTGGCTAAAATCTTAAATTTGCATGCTAATAAATGGACTTGATAAGCTCCCACATTTACACAGAGGTTAAACTTTCTACTT	.
PANC_017_MP	9	3	3	154764517	162541065	7776548	3q25.2	3q26.1	no_gene	no_gene	NO	AATAGTTTCCCATTCTCTATACTATATTAACACTTGAGAAAGTTTTACTGGATTAAACAGTGTTTTTGTTGTTGTTGTTTTCTTTCTTCTGTTTGTTTGTTTCTTGAGACAGAATCTCACTCTGTTGCCCCTGTCTCTTATACACATCTAG	AAATTTAAAACATATGTGCAATGAAGGGCACTAGTAAGAGAATGGGAAAAAAATGTTTCCCACAGAATGGGAAAAAAATCTGCAAATCCTATGTCTGATAAGGGTTTAATATCCCGAATATACAAAGAACTCCTATAATACAAAAACAAAA	.
PANC_017_MP	29	3	4	139047632	63565039	NA	3q23	4q13.1	no_gene	no_gene	NO	GAGTGTTGGGTTAAGTCACAAGGCCCAGGACACTGAGGAGCTCTCAGGTGAGACCGCTGAGGTCAGGAAAGCAGCAGACAGGAGGTGGCACCACTCAAGCCACAGGCGCCACCCTGCTCAGAGCTGGAGGCCTAGCCAGGAACCCCGAGCC	ATTAATACAGATTTTGGTACTGGGAGTGGTTCTAGAGTAATAGAATTTTAACAATGGATTTCTTTAGTTGGTTTTGGGGTTTCTGGAGTTGGCTGATTAATCTGATTAGACACAAAAATGCTAAGGACTTTACTTCTAATACTATGGAAAA	.
PANC_017_MP	17	3	4	148119860	60235740	NA	3q24	4q13.1	no_gene	no_gene	NO	TACAAATAATCTGACTATATTCTTAAAGTTATTTTAAAATATACAATTATTATTGACTATAGTCACCCTACTGTGCTATCAAATAGTACATCTTATTCATTCTTCATATTTTTTAGCAACACAAAAAATAAAATAGGAGGAAATCAAGGAG	AATATTTGTTTTATAGCTAAATGAAGGCCTTTATGAATGACTTATCTTTTCATAACACTGTGACTTGCTTCCTTTCTAAACATCTGGATTTGTTCTCCTTTGAGAATCAGCATACTGAACCATAGCTAAGCATGCACACAGACACACAGAC	.
PANC_017_MP	40	4	4	35698594	35768204	69610	4p15.1	4p15.1	no_gene	no_gene	NO	TGTTCAATCCAATACATATTTATTGAGTGCCTTCTATTCTTCAAGCATTGGGGAGGAAGGTAGTCATATAATTAAGTCATTGTCTTTAAGGATCTTAAATCTATTGGGAGAAATTTATAAAATCATATAATTATAAATGATGTGGAAAATG	GGATGGCAATATTTTTCATATTTAACAAAACTGAGTTTCTACTTTAAGCAATGAATAAAAGAAGAATAAATTAAACCAAAAATTAGTAGAAGGAAGGAAATGAAAAAATAAAAGCAGAAGTCAACAATTACAAAACAAACACTCAAGAAAA	.
PANC_017_MP	8	4	4	156372227	159807933	3435706	4q32.1	4q32.1	no_gene	no_gene	NO	AGGACTTCATGTCTAAAACACCAAAAGCAATGGCAACAAAGACAAAATTGACAAATGGGATCTAATTAAACTAAAGAGCTTCTGCACAGCAAAAGAAACTACCATCAGAGTGAACAGGCAACCTACAAAATGGGAGAAAATTTTCGCAACC	TATTGATTTGTGTATATTGAACCAGCCTTGCATCCCAGGGATGAAGCCCATTTGATCATGGTGGATAAGATTCTTGATGTGCTGCTGGATTCGGTTTGCCAGTATTTTATTGAGGAATTTTGCATCAATGTTCATCAAGGATATTGGTCTA	.
PANC_017_MP	26	4	4	165674255	180765152	15090897	4q32.3	4q34.3	no_gene	no_gene	NO	TCCTGCAATTTAAATGTTGCAGTCTAAATCTCAGGGATTTTTGGATTCCATTTACTATCTAAATTCTTTTTCTCTCCCTGACAATTTTAAGTCACCGAAGAAGCTGTCTCTTATACACATCTAGATGTGTATAAGAGACAGCCTCAACACT	GCTTTTATGCAAAGCTGCCATGCATACTTAAATGTTAAATTTAAATTAAATTTAGAAAAAGCAAAACCTGCATTATGTTTATTTTCTTCAGGCCTTGTATAGACTTTTCTGTTGCATAACGTGATTTTTATCCAGGTTCAGAATGAAGCCT	.
PANC_017_MP	26	4	4	180777485	181348450	570965	4q34.3	4q34.3	no_gene	no_gene	NO	AGCCAATTTCTAGTATTTCTACTTTTCCTGAACTATGTATTAGTAAACAACCAAATGTTCTACAATACATATTCTTCACTGTATACATTTCTGTTATGTTTTTATTGTCTTATTTACAGTTACAACTATACTCTCCCTACTATGACAATTT	ATAAATGTCATAGAAACAAAGTTTAAATAAAAGAAAGACAGGAAGAAACTGAAGGCTACGTAAATAAATTTTTTAATTTATTTATGTTCTATTCATGAAATATTCCAGTCGTTTCTGATAATTGACCTTGAATGCTGTGAAAATATTTATA	.
PANC_017_MP	43	4	4	181406414	181436768	30354	4q34.3	4q34.3	no_gene	no_gene	NO	AGAAGGAAATAAAGGGTGTTCCATTAGGAAAAGAGGAAGTCAAATTTTAATTCGTGCTGTTTGGGGTATTCAAATATATCCTGAATTTAAACTATAGTAACCCTGAACCCAGTATTCATTTGCAAAAACTATCAACATCTACATGATTAAA	TATTGGAGCTCATGGATTTTTTACTCCTAAACTGAACTTTAAAAATAAAATTTTAGTCCAGAAAAACACCACATTAGCAAAGTACAAGAGCCCTTTGAAATACTTGGAAGTAGCGCATGCATATCCTGTCTCTTATACACATCTAGATGTG	.
PANC_017_MP	48	4	5	170404208	29269081	NA	4q33	5p13.3	no_gene	no_gene	NO	ATATTTACTACTATATCAGTATTGTGTACATATATTAAAGGGAAAATATGTATAATAAATTGGCTGTCTTCCTAAAACTACTTCACTTTTTTTCTAATTTTGCAGACTTTTATTTTATACGTTTATCTATCCCTTGCCCCTCTCTCACCCT	TGTGAAGCCTGTACAATCTTTTCTGTATTGGTAACTGCATTTCAGTAAGAAGTTTTCTGCTTAAAAAGCCTGTAGTGTTTTTAATTGTATGAACAGCCTAAGTGGAAAATCAAGAATGTGAGAATAATATATATTTTCTATGACAAAAAAA	.
PANC_017_MP	36	4	12	59898631	33534353	NA	4q13.1	12p11.1	no_gene	no_gene	NO	CCTTGGCTAAGAGTCATGCTGTCTTCTTGGATCAGTCAGCTTAAAATATTCTATCTGTGTAGGACTAGATAAGCTTTGACTACTTGTCCTACTATTTATAAATATCTGCTATGGTATTAATGTTTATCCCCTCCACAACTTATGTTGAGAC	ATATATGGAGAAATATAGATAATAGGCAGGAGGAGGAGAGAAGTGATTTATCAAAAGTCTATGTTAAGATCTCAGTGCAGACTGCGATATTTGGAGGAGTTTGAGGGAAGGGTGCCGATTACTGAGATCCTCTGGAATGGGGCTCTCTAGA	.
PANC_017_MP	18	5	5	7175669	7237158	61489	5p15.31	5p15.31	no_gene	no_gene	NO	AGTCTTTGCCCTTTGTCAGATGAGTAGGTTGCGAAAATTTTCTTCCATGTGTAGATTGCCTGCTGTCTCTTATCCACATCTAGATGTGTATAAGAGACAGCTGTCACACTGCTCTGTGTGTCTGCTGTGCGTTTCCCCATTTTGCCCATTC	ACCTGGATATCTGTGGATAAAAGAGGCATTTATGTAATTCCACTTGCTCATTGAATTCAAATGCAATCAGAATTTGTAAGGAAAGCCAATGGACTTGACATGAAAAGGTGACGTTGCTGAAACCCTTTCAGTGGAGTTTACGGACAGAAGG	.
PANC_017_MP	67	5	5	27271852	33029237	5757385	5p14.1	5p13.3	no_gene	no_gene	NO	GGTATATATATATAAATCTCTTTGTACACATGCAGTTTCATCTGCTTCATTCATTGGCAGTTATTCCAAGAGTGTATTTCATTATTGCTTGACTTTTTACTTTTTTATTTTTTATTGTGGCTCTTATTATGAACTATCTGTGTGAATGCAC	ACATATGCATCCAAGTATCTTTTTCGTATAATGACTTCTTTTCCTCTGGGTAGATACCCAGCAGTGGGATTGCTAGATCAAATGGTAGTTCTACTTTTAGTTCTTTGAGGAATCTCCACACTGTTTTCCATAGTGGCTGTCTCTTATACAC	.
PANC_017_MP	32	6	6	2195433	2299953	104520	6p25.3	6p25.3	GMDS	GMDS-DT	NO	AAGGCTTTTAAAAACTTACTTTATCCCCTGAAAAGGAAGTTGCTTTGTAGCTTTCCACTTACATTAGGATAAAAAGAATAAAATGTCAAAGTATTTGCTTTACTTTAGAATATATACTGTCTCTTATACACATCTAGATGTGTATAAGAGA	AGAGCAAACAAATTCAAAAGCTAGCAGAAGGCAAGAAATAACTAAGATCAGAGCAGAACTGAAGGAGATAGAGACACAAAAAACCCTTCAAAAAATCACTGAATCCAGGAGCTGTTTTTTTAAAAAGATCAACAAAGTTGACAGACTGCTA	.
PANC_017_MP	44	6	6	66522192	68522684	2000492	6q12	6q12	no_gene	no_gene	NO	TTTGAATACACTTTTACTATGTATGCATATATACATATAAATATATTTAGTAATAATAGAGTATGTGTGTGTTTCTGTGTATCTATATAGATATGCATATATATGTATATATTCTAATTTGTCTAGGCTTGATTCATTACGATCCTGTTCG	TTAAAATTCAGATCACACTTCCTTCTTGGCTTATTTAAGGTCCTGTCTCTTATACACATCTAGATGTGTATAAGAGACAGCATATATACACATATATATGCATATATACACACACATATGTGTGTGTGTGTGTATGTGTATATATATATAT	.
PANC_017_MP	22	6	6	162155481	162346224	190743	6q26	6q26	PRKN	PRKN	NO	ACGCTTGATGGACTTTACTATGAATGTTCTGAGATCACTTTTATAAAACTATGATATTATGCTTGCTGTCTCTGACGCTGAAATTCAGTGTTAGTTCTGTCTGTATCTATGATATTCTGCTTGCTGTCTCTGATGTTGAAATTCAGTAGTA	AATGAATATAATCGTGTTTTTTCCCAATCTTAAAAATAACCTTTGAGCATTTTTGCCGTATTTTCCACAGTGTTTAAATAGATCTTTTTCTATTAGGTTAATGAAAATTTGGCTGGGTTCAGTGGCTCACCCCTGTAATCTCAGCACTTTG	.
PANC_017_MP	9	6	6	162155563	162560017	404454	6q26	6q26	PRKN	PRKN	NO	TTGGATGAAGGCAAGTTTTTCTGGGCATTGAGATTAATAGTCAACATTTTAATTCTTTGAGACCATTCTGTTCTGTTCTTTTCCTGTCTCTTATACACATCTAGATGTGTATACGAGACAGGTATAAGAGACAGGTGTCCTTGCGGGGTTG	ATACCATTATTATTAAACTTTTTCTATTTATATGTATTTCATTCTCAGTTAATATGATGACAGAAGGGGATAAACATAACTTATCAACGACATTAATATGACTTCTTTCCCCTACTACATTCGTTAATAAAGAGGTTATAATTAGGTTTCA	.
PANC_017_MP	28	6	6	162348956	162560202	211246	6q26	6q26	PRKN	PRKN	NO	GAAAGGTTTTTACAAAATCAGTCTCTTCAACAAATTCTATTCAGGTTATTATCTCTTTTTTATTGACTGACTATGTCTTTCAAAGAATTTGTCCATTTCATCCAAGTAGTCAAATTTACTGGTATAAAATTGTCCATAATCTGTCTTTATA	TACAACTATTTGCATATAAGTGCAATAAAAACGTTAGAAGTTTCTATTTGACTATGTTAGCTTCATAAGTAGAAATAATACACATGCTTTATGCTTAGGTTAAAAATCAGCCTAACAATATATTCATGATTAGTTCAAAAGAGCAGACATC	.
PANC_017_MP	34	7	7	110696620	110731283	34663	7q31.1	7q31.1	IMMP2L	IMMP2L	NO	CTAGATGTCCCTTTACTCTCATACCACAGAAATGTCTCAATGCAAGCCTGGGTGCAGTGGCTCACGCCTATACTCCTAGCATTCTGGGAGGCTGAGGTTTGCGGATTACCTGAGGTCAGGAGCTTGAGACCAGCCTGGCCCCCATGGTGAA	TTTCTGTGGTATGAGAGTAAAGGGACATCTAGCTGCCCAAGTGTGTATAGTGCTTGATCTATAGAAGGTGCTCAATAAATGTTAAATGAATGAATACAGATGCTCTGAGTACCTTGCTAACAGCAAGCATGTATTTAGTATTTATTATTGT	.
PANC_017_MP	58	8	13	91705437	57930024	NA	8q21.3	13q21.1	no_gene	no_gene	NO	TTCAGGACAGAGTACAAGATCTACAGTTTCACTCGGTTCGCAGGCATACACACAGACACACACACACACACACACACTCTCTCTCTGTCTCTCTCAGTGGAGGGCTCCAAAGCCTAACCAAACAGAATACTGGCTGATCAGACATCAGCAT	GGAGAGTAGAGTTTATAGAATCTGGTCAAACATATATATATATATACACACCATCCCATTATGACAAATCAACTTTTTAATCAAAACCAAAAGCGAATAAAAATGAAAAAATCCTCATTAGGGGTGAAATAATAATTCATTGTAAATTATT	.
PANC_017_MP	26	9	9	137664707	137710768	46061	9q34.3	9q34.3	EHMT1	EHMT1	NO	CTCTAACAGGCAGTTCCGGCGAGGGGGGAGCCTCAGCAGGATTGCTGTGTGAAAACCGAGCTGCTGGGAGAAGGTTGTAAATGACCACGCTCTGTTGCCTTAAGATGGATCTGTTGACATTGTGTTTTCTACATTTGAACTTGGAGTCCCA	TTTTCCAAATGGACATCATTTGGAAAAAGTCAAAAAGTCGTAGTTACAACATTCACCATGAGCTGCTGGACAGTCAGATTTACTCCTGCCAGCTGGTTACAGTCGCCTCCAGCAGAAGAACTGGCATTCAGAACACAGTCCAAGGAAACTT	.
PANC_017_MP	54	13	13	80447519	89330430	8882911	13q31.1	13q31.2	no_gene	no_gene	NO	TTACTACTAATTTATTTCTTTTCAATTACAGGGTCTTCCTTTTTAAAAATAATTCCTGCTTTACTATGTCTTCAATTTCTCCTTTTTGAATATTATGGTGGCTTTACTTAATTTTTACCCAAATTTATTGCTTTGTTATAACTAGATGTGT	TTTCATTGCTATAAAGAAATATTTGAGTCTGGGTAACTTCTAAGAAAAGAGGTTTAATTGGCTCATGGTTCTGCAGCTGTCTCTTATACACATCTAGATGTGTATAAGAGACAGGTTATCAAGTAAATGGGAGAAGAGAAATTACAGAGAT	.
PANC_017_MP	47	13	13	84370976	88187787	3816811	13q31.1	13q31.2	LINC00333	LINC00373	NO	GTACTTAAATCTAGAGTCAGATGGTATAAAAGAATAATTTCTACAATTTTTTTTCACTTTATAAGATACAAAGATGTTTCCCCACAGAAAGACAAAAGGAAAAAGAGAAAAATAGTAAACTAGGACACTTAGCTATATTTATTGAACAGTG	CTGGCAACAGAGCTAGACTCTGTCTAAATATATATATACATATTTACAATAGTATAGATGTGTATAAGAGACAGGTGTAATAATTTTTAACAATTTTAAAGGGGGTTAAGGAAAAAAATAACCAAAAGAATGTAAATGTAAGACATCATAT	.
PANC_017_MP	4	13	13	84376396	88187936	3811540	13q31.1	13q31.2	LINC00333	LINC00373	NO	GTGACTGAATATGTAAGCATTATTATATTTGGTGTTTTTCTCACCAATCTTTTAGTCACTGTCTGATTCTAAGAGCTTTGAGAATATTATAAATTCCCGTCTCTTAAGTATTCTGCTCAACATTAAAACTGTCTCTTATACACATCTAGAT	ATGTGTTTTTATTTAAGGGGATTTAAGAGCTTGTAAGATAATGGTAGGAAAATATGATACGGATGCTAAGAAAGTTGAATTTCTATAATTTCCCTTAATAGTATCTATTAGCTCTGAATGCTAATAGGACATGAAATAAGTCTGTCTCTTA	.
PANC_017_MP	9	13	21	58815508	24102258	NA	13q21.1	21q21.2	no_gene	no_gene	NO	CTCCCGGGTTCACGCCATTCTCCTGCCTCAGCCTCCCAAGTAGCTGGGACTACAGGTGCCCACCACCACGCCTGGCTAATTTTTTTTGTATTTTTAGTAGAGACGGGGTTTCACCGTGTTAGCCAGGATGGTCTCGATCTCCTGACCTCGT	GATCATCTAGTGCTTGGATTGTGTAGAAAAAACTCTCTAATTATTACCTGATTCAGTTCCTGTATGATTTATAAAGCAAACAATATACAACTAGCATTTTGTTTAAGATATACAGCAAGCCTTAAACAAGTCTATCTCTGTCTCTTATACA	.
PANC_017_MP	48	14	14	41946015	42291901	345886	14q21.1	14q21.1	no_gene	no_gene	NO	TATATATATATATATATATATATATAGACAACATTTCAGTGAGGCAGCAAGTAGGTACTATTTACCACTGTTAGATACTAGAATGCTAGACATCATGCTATACTAAGTCTGTCTCTTATACACATCTAGATGTGTATAAGAGACAGATACT	TACAGGCGCCCGCCACTGCGCCCGGCTAATTTTTTTTGTATTTTTAGTAGAGACGGGGTTTCACCGTGTTAGCCCTGTCTCTTATACACATCTAGATGTGTATAAGAGACAGGTATGTTATGTGGATTCTTTTAATTGTATAAGTATACAT	.
PANC_017_MP	28	15	15	30040690	46980959	16940269	15q13.2	15q21.1	no_gene	no_gene	NO	ACAGAAATAATAGGATATATATATACTGGGCTCACTGCAAGCTCAGCCTCCCGGGTTCACGCCATTTTCTTTCCTCATCCTCCCGAGTAGCTGGGACTACAGGCACGCGCCACCTCACCCAGCTAATTTTTTTTGTATTTTTTGTAGAGAC	GGAGGCTGAGCTTGCAGTGAGCCCAGTATATATATATCCTATTATTTCTGTCCCTCTAGAGAACTCTAATACAATGGGCTAATGTCATTGCTATTGGAGCAGGTTAATTATCACAAAAGTGGATTTGTTATAAAAGTGAGTTTGACCCCCT	.
PANC_017_MP	30	15	15	96707564	98040024	1332460	15q26.2	15q26.3	no_gene	no_gene	NO	CCATGAAAAGCTCTTGCGCCCTTCATTCTTGATCTTAAAATGATCACTTCATTAAAATGGTTCTTTTCAATGAATGCATTGCCTTCCCAAGTAGTAACAGCCATTCAGTCACTGACTACATTAGAGTGTGTAATCTAGAATATTTTCAAAA	GCACTATCTCTGGAGCCCATCTCTTTTCCTACCAGAATTTTCAGGCCCTGGGCCTATGGGGATGCCACTTAATAAATTACTGATTGCATGTATCCTGAAGGCTGTCTCTTATACACATCTAGATGTGTATAAGAGACAGGTGCTGGTCAAG	.
PANC_017_MP	12	16	16	60965965	61445428	479463	16q21	16q21	no_gene	no_gene	NO	ACAATGTCCATATTTGACATAAACTTTTCATAGATGCTGGCCCTTAAAAACATAAGTATACATAAACTGGAGATAGTCACACAAAAACTGTGTAGGAATGCTCATGTATTTGGGCAGAGAGCAACAGTTTTGTGTCTGCAATACTGCAATA	CAATTTATGTCTTGTGTTGTTTTTATTTTTTTACTTTGAAATAATTATTGATTCACAGAAAGATTTGAGAAAATATACAGAGAGGTCTTAGGTACCCTTTGCCTAGGGGACACATCTTGCAATGCTATAGTACAATATCTAAACCAGGAAT	.
PANC_017_MP	23	16	16	73215742	73677154	461412	16q22.3	16q22.3	no_gene	no_gene	NO	TGAATTGTATTCCCGTCCATGCACACACACACACCTCTATCTCACCATTAGCCAAGTCAAGTCATGTGAATGAGCAACAGACAAACACAATGAGGAAATAAGTTCCACCTTTAATGCAAAGAACAAAAAAGAAACAGGAAAAATGTGAAAA	ATATGTCAACAAAATTTAAGTAAAAATCATCACAGGTATATTTTAGGAGGCAATTAAATAAAACTGTAAATTAATAATAACAGATGATGTCATAAAATCAACCACTTTAAAATTTAAAATTACTCTTATAAAAGAATTTTGGATCTTAGAG	.
PANC_017_MP	25	16	16	78518357	78704190	185833	16q23.1	16q23.1	WWOX	WWOX	NO	CACTCACGTCTGTAATCCCAGCAATTTGGGAGGCCGAGGCGGACAGATCACTTGAGGTCAGGAGTTCACGACCAACCTGGCCAACATGGTGAAATCCCTGTCTCTGATACACATCTAGATGCGTATAAGAGACAGAGCCCGGATTGCGGCA	CTCTGAGCCTCAACATCTGTCTATAAAATGGAAACAGTGCAACCTACCTTAGCATTTGATGATCTCAACTTGGATCCCATAGCGGGTATCTCCAAAATTTCCTCATCTTGACTACGTTCTGGTGAAACTTAAGATGTCAGCACATGACCTA	.
PANC_017_MP	18	16	16	78742058	78783780	41722	16q23.1	16q23.1	WWOX	WWOX	NO	TAGTATTTGTACACTGATTTATCGACAAACGATGTACAATCTACATGTAATATTACAAAACATTGCAAGGAAAAGACATTTAAATGGGTTGAGATAAAAGATAAAGGTAGATAGGGGCTACTATGTTTTCTATCCATATCCTAGTGCTGAG	TGGTGATGGTGATAGGAGGGTGATGGTGATGATGATGGTGATAAGATGCTGATGGTGGTGATGATGATGGTGATATGACGCTGATGATGGTGATGACGATGATAATGGTCTGTCTCTTATACACATCTAGATGTGTATAAGAGACAGCCTT	.
PANC_017_MP	5	18	18	78848523	78930477	81954	18q23	18q23	no_gene	no_gene	NO	CCAGCTGGTGGGATGATGTGGGAGCCGGAGGTTACAGCGAGTAACCTTGTCAGGGCCTGGTGCTTTGGGTGTGGATCTCGGTGGGCGCCGTATCATTAGGAACAAAGAGCCTGTCTCTTATACACATCTCTGTCCTGGGCCATTTCTGCCG	GTGGAGGTGATATAGATACGGGTATGGATTATTGATTTGGATATAGACTGGATATAGGCACACAGACATGAATGTGTCTAACGGAACTGTTCAGCCTTGTGTTTGCTAAATCTTTGTATGCTACAAAATATTTTCCTTCCTTTTGATCTGA	.
PANC_017_MP	32	23	23	7409873	7530342	120469	Xp22.31	Xp22.31	no_gene	no_gene	NO	AACAAATCCAATAGAATGCCAGAAACTATATTCAAAAAGCAAAACACTCCTTCCTTCCAGAAACCAGCATAGCATGAAAGATAAGAAAGAATATCATCAACAGACCAGGAAGTTCAACGGATCCCAGAAAGATAGAAATCAAACACACCTA	AGTAATGAGATCATGTCCTCTGCAGGAACATGGATGGAGCAGGAGGCCATTATCCTTAGCAAGCTAATGCAGGAGCAGTAAACCAAATACTGCATGTTCTCATTTGTAAGTGGGAGCTAAATGGTGAGAACACATGGACACATAGAGCTGT	.
PANC_018_MP	19	2	2	68825307	77431367	8606060	2p13.3	2p12	ARHGAP25	LRRTM4	YES	TGTGACATCTATTGTGTTTTTTCTCATGTCGTTTAATGTTTTGTATCTTCAACCGGATAACAAAGTCTTTGAAAGGAGGGACCAGTTCTAACAGATCTATATATTCACTCCCACAGCACCTTGTATCAGTCCTGGAACTGTCTCTTATACA	TGTAATCGAGAATTTTGGGGAGCCAGGGGCAGAATTCTATGGTCTGAATGTTTGTGTTCTCCCAAAATTTTATTTTGAAACCTCATTCTGAATGTGATAGTATTAAGAAGTTGAGTTTTGTGGGATGTGATCAGGTTATGAGCATAGCCCT	.
PANC_018_MP	8	5	9	148630689	39256532	NA	5q32	9p12	HTR4	CNTNAP3	YES	TTCAGTTTTGGTGTCTGAAAATGGGATTTTTCTTAAGATTACAGGTAATCTTCAGAAAAACATAGGTAAAATTCTTAACATAGTATTTTGCACATAGTATGCATAGAGTAAATGATAAATGTGTCTTTAGTCATCACGAGTATCATGAGAG	GGCCCGTAATCCCAACATTTTGGGATGCTGAGGTGGCTGGACTGCTTGAGCCCAGGAATTCAAGACCAGCCTGAGCAACATAATGAGATCCCATCTTTACAAAAAATATAAATGTTCGCTGGGTGTTATGACCTGTCTCTTATACACATCT	.
PANC_018_MP	23	2	2	59261298	60896376	1635078	2p16.1	2p16.1	LINC01793	REL	YES	TCCTTCAGGAGCTCTTTTAGGGCAGGCCTGGTGGTGACTAGTTCTTATTCCACTATATAGCCTTGAATAAAATGTTTTACCCAAATGATCTTTAGCACTCTTTATAGGCTGTCTCTTATACACATCTAGATGTGTATAAGAGACAGAGATA	ATACATGATGTGTATATGTTAATACTAAGGTATTAATAGTAGTTGTCTGGGTGGGTAAGATTGTAGGGTTTTATGTTTTTCTTTTAACTTATATTTTATAATTCATTTTTGTAATGAACATGTATTGGCTTTTGGGGAAAAATGAACTAAT	.
PANC_018_MP	30	2	6	47457877	34923074	NA	2p21	6p21.31	MSH2	ANKS1A	YES	TACCTCTCTAAACTCACACTTGTAATCCTACAACTTTGGGAAGCCAAGGCAGGAGGATTGCTTGAGCCCAGGAGTTCAAAGCCAGCCTGGGTAGCATAGCAAGACCCCGGCCCCAGATAAACACTAAAAAAACTCCGCAAAGCGGGAAGCC	GTCTAGAAAGACTACGATGCGTGGTGAGAGGAAAGGTTGCCCAACCGTACTGAGGGCTTCAGAGATCAAGGAGAACCAAAACAGAATTCAGATTTTGTGATTGAATACATTGCTGGCCTTTGAGATTATGTTCCATTAAAGTGGGGAAAAG	.
PANC_018_MP	48	2	6	45490383	30266497	NA	2p21	6p22.1	SRBD1	HCG17	YES	ATTCGTGACCCCCAAAAAGGTTAAGAAACACTACTACAGGATAAGAATATTTAGCCACCACCTATGGAAAATTCATTTTTAAATACAAATCAACATTCAATCTAACAAAGTCTTTTCTAAAAAGACAGAGTATCCATGAAGTACAGGCTCT	ACTATAATGGAACTGAAAAAATCACTTCTTAATTGTGCAGCCAAAGCCTCTTGCAGTGTTTAACTGCAATAATGTTGGGGAAAGTGAATTTTTCTCCTTTGTAGAAGGAGGTAGTCCCTGCCTTCTAATAAGACTCTTCAACATAGGAAGA	.
PANC_018_MP	16	9	18	16555390	42701793	NA	9p22.3	18q12.3	BNC2	no_gene	NO	ATGAGAGATCCAGTGTGGCTGGAGTAAATCCCAGTGAAAGAGAGAACACCTGAGACTGAGGATATTATAAGGACACTAGTTGATTCTTCTTCATAAGTGTACCATATGTTAGTAAGTATGAATACAGCTGGGCAAGGTGGCTCACACCTGT	AACCTTCTACCTAGGGTTTTTGTATGTACTGCTCCATCTAACTAGAATGTCCTTCCCAGGAAGCTAATGTGAATACATTAGCTTGTATTCACAATTTTCATGTCACTTTTTCTAAAAGGACTTCCCTGAAAACTCAATTTTTTTGAGGAAC	.
PANC_018_MP	15	9	18	16543681	43969333	NA	9p22.3	18q12.3	BNC2	no_gene	NO	TCTAAGGTGTTTATTTTCATTGCCGTTCAAATAGTTAGAGCTTTGGCATGGGATTCAAAATCCCTGTATTCCACTTCCAGCTTTGCCTCTGCCTGAGGCCTCCCCATCACGGTAACTTTAAAACCAAGGATAATAGTCTCTGAAACTATCT	ATTGTTGTTTGTTTTTTTTGAGACAGGATCTCACTCTATCACCCAGGCTGGAGTGCAATGGCATAATCGTGGCTCACTGCGGCCTCGACTACCTCCCAGGCCTAGGTAATTCTCCCACCTCAGCCTCCAAGTAGCTGGAACTACAGTCGTG	.
PANC_018_MP	16	9	18	15736548	42708111	NA	9p22.3	18q12.3	CCDC171	no_gene	NO	AAAAAGAAAGAAAGAAAGAAAGAAAGAAAGAAAGAAAAAGAAATGTGAGAAGGGCACCGTGGCGGAGATGTACAATGCCGCGAGTAAGGGAGGTAAAAGCAGGAGAACTGCTGCCGCGTGAAGCATCTTAGATGCGTATAGGCGACGACGC	TTCCAAATGCTTTGAACTATCTTTGATATGTAACAAATTATTAGCCATAAAGGGAATTGTTTTTGATTTTAAGTAGAATGGCATCTGCCAGGGTTATTTAAGACAAATAGCAATTGTTTAAAGTAAAGGAAGGGGAGATAATTGCTGTCTC	.
PANC_018_MP	4	8	8	128803660	129608163	804503	8q24.21	8q24.21	no_gene	CCDC26	NO	TAACTATCCTAAATATATATGCACCCAATACAGAAACACCCAGAATCATAAAGCAATTCCTGAATGCCCTACACAGAGACCTAGACTCCCACACAATAATAATGGGAGACTTCAACACCCCACTGTCAACATTACATAGATCAACGAGACA	CTCTGGTAAACTAGCGAGCCTATAACACCCACGAATCTATTAATCTCCCAATTACCTTTCACCACAACTTTCACTATTTTTGAAAGTGTCCTTGGGCTTGAACTTCTCTGCAATCTGTTGCAAATGAAGCAAGTTCCTTTGGTCAGAGATA	.
PANC_018_MP	3	2	6	126876884	43195475	NA	2q14.3	6p21.1	no_gene	CUL9	NO	GTCCCCTAAGGCTCAGGAAGCTGCTCAGGGCAAATGTCTGCACATGCCCACTTGCACCACAGCTGAAGGACTCTGGAAAGCAACCTGCCCTGGGTTTTATACCCCGAGGGCACCATGACACTCTGGACTAAAGCACTGAAGGACATCCTGT	TGACTTCACATCCTCCTGGCTTTTCTCCTACCTCTCTGGTGTTCCTTTGCCCCAAGGAACTAAGGTTCCTTGTCCCCTTTCTCTGGACTCTGCACTCACCCACACTGAGGCAACCAGGTCCATTCACATTGCTTCAATTACCACCTATACA	.
PANC_018_MP	19	2	2	58217875	126884179	68666304	2p16.1	2q14.3	FANCL	no_gene	NO	CCAGCAAAGAGGCCTGTGGGCTACACATTGAGCCCAGACTGGGACCCACATACCAAAATTGACAAGGTGCTGGGTCATAAAGCAAGCCTCAGTAAACTTCAAAGTATTGAGATAATTAAAAGGATGATTTCTGACAAAAGTAGACTTAAAC	TTGAAGTTTACTGAGGCTTGCTTTATGACCCAGCACCTTGTCAATTTTGGTATGTGGGTCCCAGTCTGGGCTCAATGTGTAGCCCACAGGCCTCTTTGCTGGTCAAGGAGGTGGACTACACAGTGGGATGTCTGTCTCTTATACACATCTA	.
PANC_018_MP	28	16	16	54022617	54230391	207774	16q12.2	16q12.2	FTO	no_gene	NO	GTCTACAGATAAATGGTATTTGAATTAATTTATCATTTGTGGTTTTTTTTGTGAACTCTTGTGGTATTCCAAATGTATAATCTTGTTGTATTTATTTCCCAGTGGTCCAACAAAATGCACAGCAAGTGCTGACTAGAACAAACTAAAAAGC	TACCATTTATCTGTAGACCCTGGTCTCCCCCTCAGACAGTACTGGTTGCGATCACATAATTACTTGTTAGACTGATCTGTACTGATTTACAGGGGGTCAATCTTTCTGCTGGTCTCAGTTCCGCAGGGTCCCATGCCAGGAGCTTGTCAAA	.
PANC_018_MP	30	16	16	25352386	25731100	378714	16p12.1	16p12.1	no_gene	HS3ST4	NO	TCAGCCTCCCGAGTAGCTGTGACTACAGGACTACTAGCCAGCCCACCACCATGCCTGGCTAATTTTTGTGTTTTTAGTAGAGATGGAGTTTTGCCATGTTGGCCAGGCTGGTCTCAAACTCCTGACCTCAAGTGATCCACCCACCTTGGCC	ATGTAGGGCCCTGGGCCATGCCATTTCAATCTGACCTCCAATGGCAGGAGGCTGAAGACTGATAGCTAAGATCAGTCATGTGGGTGCCCCATGCCTATGCGACAGACCCCCAATCAAATTTCGGGACACCAAGCCTCAGGCAAGCGTCCTC	.
PANC_018_MP	27	2	6	59163827	39618489	NA	2p16.1	6p21.2	no_gene	KIF6	NO	TACATCTCTGCTTTTCCCTAAACCTTCACCATAAAGAGCATCTTGACACAAAATCAGCCTCATGTTTAGCTCTAAAGTATTGATCCTTAGAGCACCAAAAGCTGTTGACAAAAAAGCCATTGAAGAGCCATGTGAGAGCTAGCTGGCTATC	TTTTGGACTTTCGGCACAACTGACTAGCATCAATATTAAAACAGAGATCATAAGACTCACAGAACAAACTTTTTGTGGCAATAAGACACCAAATTATAAACAAGACCCCAGGCCATGCCAGACTAGTGTTAAGTCACACCCTACAAATCAC	.
PANC_018_MP	31	16	16	317031	60483227	60166196	16p13.3	16q21	AXIN1	no_gene	NO	CTGCCCCCCTCCCATCTTGTCAAAGGGCCTTTCCTGGTGTAAGTAGAACTGGGGCTTTCCCTAGGTTCTGTTCATCAGGTGGATGGCTGGAAGCTGCGCTGGTCCCTCCCTCCACACCAAGGACTCTGATGCGCAGGTGTGCTTGCACCTC	TTTTTTTTTTTTTTTTTAATTGAGCATGCTCTGATGGATAATTTTTTAACAAAAGATAAACTAAACAAGTTTTTACTTTTATTTTTCTTTTATGTACGATGTGCAGTGATATAATATGCAATTCACTTAATATTTTATGTAAATTCTATTA	.
PANC_018_MP	12	9	9	16555015	36322933	19767918	9p22.3	9p13.2	BNC2	no_gene	NO	GCGCCTGAGTCCCAGCTAGTCTGGAGGCTGAGGCAGGAGAATGGCGTGAAACTGGGAGGCGGAGCTTGCAGTGAGCCGAGATCGCGCCACTGCCCTCCAGCCTGGGCGACAGAGCGAGACTCCGTCTTAAAAAATAATACAAAATAAAACA	CTCTATGTTATCCAGGCTGGTCTCAAACTCCTGGGCTAAGGGATCTTCCCACCTCATCCTCCTAGGTAGCTAGGATTACAGGCACACGCCATGGCACTCAGCTTTGAAGCCTTTTATAACCTATAGTAACCTTATAACCTAATTGTGGAAG	.
PANC_018_MP	3	8	8	128603904	129459253	855349	8q24.21	8q24.21	no_gene	CCDC26	NO	TCTCATCTGAATGAAGCTTAGTGTATAAAAGACGTTTGAAGGCTGCTATAAATGTTCTATCAGGAGCCAAATGTTTTGTACTTCTATTTGCTTTTTGCCAGCCCTCCCTCTCTCGCACCCTCATCCCAAATATCTATCCCTTATAAGTATG	AAAGAGATGTCAGTCCCCTGAGTGTTTGGTCTATAATGAGGAGTAGAAAAAAGTGATACTTAACATAAGCCGGGCCAGATTTATCTGGAGGCTGTCTCTTATACACATCTAGATGTGTATAAGAGACAGGGCTTTTCTGGCTTATTTTCTG	.
PANC_018_MP	27	16	16	59774286	61706040	1931754	16q21	16q21	no_gene	CDH8	NO	TAGCAGTTATATATATATATTATATATATATAATCACCTAATATCCCACAGTATAAAATTCATATGGTACCACAAAAGACCACAGGTAGCCAAAGTAATCCTGAACAAGATTAACAAAGCTGGAGGCATCATGCTTTTTTATTTCAAACTA	TATGAATTTTATACTGTGGGATATTAGGTGATTATATATATATAATATATATATATAACTGCTAAGGCAAACACATGGCTCAAGGAATGTTTTCCCCACTGTCTTCTGAGGTTATTAATAATGGATGGTATCTTTTTTTCCCTTATTCATT	.
PANC_018_MP	13	8	8	126567431	130014374	3446943	8q24.21	8q24.21	no_gene	FAM49B	NO	GAGATTTAAGATGTTAACGAGACATGCGGTATAGAAGCAAGCATGAACAACTATTGCACATGAGCACCCAGAAGACCATCCCTGTCTCTTATACACATCTAGATGTGTATAAGAGACAGCCTCCAGGGTCATGTAGAGATTTGCACCATCA	TGCTACTATTATTTTTAAGAGACAGTGCAGACCCTTCTGTGCAGCAGCGTGCTGCAGTTTGAGCATGTGCAGATTCATTTTGTTTGTGTTTTGACAGGGTCTCACGCATTGCTGAGGTTGAAGTAGTGCAGAAGTAGCGCTGTCTCTTATA	.
PANC_018_MP	6	16	16	25893740	34583418	8689678	16p12.1	16p11.2	HS3ST4	no_gene	NO	AAATTGTGGGGTCCACTTAACAAACAAGGTGATGGGCATTGGACAGGTGAAAATAATATGTGTCCTCTGTGCCTCATCTGCAATAATATCCCTGAACTGTGAACATCCCATCCCCGTTTAGGATATCCAGGGACACCCCGGGATGTCCAGG	CATGGAATCGAATGGAATCATCGTAAATGGAATCAAGTGGAGTCATCGAATGGAATCTAAGGGAATCATCGAATGGAACTGAATGGAATCTTTGAATGGATTCGATTGGAATCATCATCGAATGGACTTGAATTGAATTATCGAATGGCTG	.
PANC_018_MP	16	16	16	25893602	46386363	20492761	16p12.1	16q11.2	HS3ST4	no_gene	NO	TCATGGGCCAATCACTGTGGCCATGGTGTTGTGGTATTTTGAATGACCCAGTTGGGGTCATATACCTACGTTTAGAGCCTGGAAATGGGGGCAGCCCCACCCCTTCCACTGAGCATGAAATGGTAATTTTTCAAATGAAAATTGTGGGGTC	CTTGAATGAAATCATTGAATGGACTCAAAAGGAATCATCATCGAATGGTATTGAATGGAATCGTTGAGTTTACTCTAAGGGGATAATCACTGTCTCTTATACACATCTAGATGTGTATAAGAGACAGGTGTGAGTATACAGCAAGAAGCAG	.
PANC_018_MP	7	5	9	148631365	61362583	NA	5q32	9q12	HTR4	no_gene	NO	TGTGTGTTAGTTGTTTGCCCTAAAGACTTATCGATGTGGAATTGATTTGGAACTGGAGTCAATTCATGTTTGTAACCTGGCAGTCAGAATTGTGAACATGTGCAACTTTAAGGCATTTAGGTGTTTTGCAGGAAATCTCTCTTCAGGCTCG	AATACCTAGTAAGCACACTGGCATGTGATAAATGCTGAGAGCTTTTTAAGGGAAAGTGCCAGACATATTTAGCATGCAGGCTTAGTAAAAATCTAGATTAGGTCTGGCAGCCAAAATCTAGATTATGACCTGCTTTACACAGCCAGAGAAC	.
PANC_018_MP	32	2	6	65902984	39407043	NA	2p14	6p21.2	no_gene	KIF6	NO	TTATGTCTTGCCCTGTCACCCAGGCTGGAGTGCAGTGGCACGATCTTTGCTTACTGCAACCTCCGCCTCCCAGGTTCAAGCGATTCTCCTGCCTCAGCCTCTCGGAGTACCTGGGATAACAGGTGCCCGCCACTGTGACTGGCTAATTTGG	AAGGCTTATTGGAATTTGTGACCTGAACCTAATCAGGCTGATTGTCTGCTTAACCGGCAACAAAAAAAAAACCGGAGTCTTTTTTTGAATTTACATAAGACCCTGAACATGTTCTGGATATGATCCAAAAGTACTTGAAGCTGGGCACAGC	.
PANC_018_MP	13	16	16	72198386	89161057	16962671	16q22.2	16q24.3	no_gene	LINC00304	NO	GAAAGGAGGAGGGCAGCTCTCCCCAGGGCAGGGGGATGTGCGGGATCCAGCAGGGAGAGGGAAGCTATTATTAAAAATAAGAATAAAAAAATAGAACTGTAAAGCGGGTGAGTAGCACTCCTGAATATTGGTGCTGAACAGTGTCTGAGCA	CCAGGCCCAGGTGGGCTGTGGCGGCATCCAGGTGGAAGGACGTGGAGGACTCGGAGGCGGAGGGGTCTCCAGGGCAGGGCAGGGCCAGTTGCCTGGGGCCATCTGCTGTGTCCAGGAGCCCGGCGCTGCCACTGGCCTTGCCCCAAGGCCC	.
PANC_018_MP	15	2	2	77773393	126875942	49102549	2p12	2q14.3	LOC101927967	no_gene	NO	AAGAGGTTACTTGGGTGCTGTTAAAGGTTTTAAAAGAGAAACAGACCATAAAATATTGGAAAATTTGTAGCCTGACCATGTGGTAGAAAAGAAAATCCCATTTTCTGAGAAGAAATTCAAGGTGACTGCAGAAATTTGCATAAGTAACAAG	CCAAAAATTATTCTTCTTTTGATTTTTTCTCTTTTCTATTACAAAATGTGAAATCCTTTCTTAGCTCCTTGGCCATATATAAATCAGGCAGCCGCAGGATTTGGCCCGAGGTCCTTGGTTCTCGGACTCCCACTGCAGTCTAGCCCTCTCT	.
PANC_018_MP	4	2	6	164265003	74150303	NA	2q24.3	6q13	no_gene	LOC101928516	NO	TATCGATGACAAACCCACAGCCAGTATCATACTGAATGGGTAAAAACTGGAAGCATTCCCTTTGAAAACTGGCACAAGACAGGGATGCCCTCTCTCACCACTCCTATTCAACACAGTGTTGGAAGTTCTGGCCAGGGCAATCAGGCAGGAG	ACTGTGTTGAATAGGAGTGGTGAGAGAGGGCATCCCTGTCTTGTGCCAGTTTTCAAAGGGAATGCTTCCAGTTTTTACCCATTCAGTATGATATAGATGTGTATAAGAGACAGATGTTGGTGTGCTGCACCCATTAACTCGTCATTTAGCA	.
PANC_018_MP	24	16	16	6448286	16621530	10173244	16p13.3	16p13.11	RBFOX1	no_gene	NO	AGTAGCTGGGATTACAGGTGTGTGCCACCACACCCAGCTAATTTTTTTATTTTATTAGAGGCGGGGCTTCACCATGTTGATCAGGCTGGTCTTGAACTCGTGACCTTGTGATCTGCTCGCCTTGGCCTCCCAAAGTGCTGGGATTACAGAC	AGGAAGAGGATGCAGCCAAGCGGGGGATCAGGTAGCATAGATGGAGTCTTTCCCGTTATTGTCCCCTGGCTGGAACGCCAAAATATGTTACCAGAGGAGGGTGTCCAGGTTCTTGGCAGTTTGAACAAAGACTCAGACAAAACATACAAAG	.
PANC_018_MP	22	2	2	48179517	60888074	12708557	2p16.3	2p16.1	no_gene	REL	NO	TTTTTATAGTTTTTTCACTTATTATATAAACTTTATTTTTCCTTTTTTGATTTCCACTCCTCATTTTTAAAAATATTGTCTCTTTCTGGAACTCCTGTTAGATGTTGAAACTCCTAGATTGATCCTCTACACATACATCTTATTTTAAATA	NTGTAATCCCAACACTTCGAATTTTTTGTATTTTTTGTAGAGATGGGGTTTCACCATGTTTTCCATGCTGGTCTGGAACTCCTGACCTCAAGTGATCCACCCACTTTGGCCTCCCAACGTGCTGGGATTACAGGTACTGTCCCTTATACAC	.
PANC_018_MP	8	17	17	1456926	42587671	41130745	17p13.3	17q21.2	no_gene	RETREG3	NO	GGTCCGTTTCTGCTCGTTCCTCTAGCTTCTCCACAGACCAGCTGACGTTCTCATTTTCATTGATTCACCTAGGACATTGTTGTTGACACTCCACTTGCACTGCGGGTGCAAAGGTTATCATGGCTGGGCCCTGCACTCCTCGAACTCACAG	AATTAAATCCCTTTTTGTTGCTCTGATTCATTCTCTTGTAATATTCTGGTTACATGTTGTTAACCCCATGTTCTGGACACACAGTGTAAACTGAGAACCTAGGCTGTTCCAAATGATCATTTTAACACATCCTAAAGTTCAGGCAGCAATA	.
PANC_018_MP	21	9	18	2225249	42857218	NA	9p24.2	18q12.3	no_gene	RIT2	NO	TTGTTTTACGTGAGCTTGAAAAGAATGTGTATTCTGCTTATGTTAGAGGGAATGGTCAATAATGTCAATTATATCCAGCTGATTGATGGTGCTATTGAGATCAGCTCTGTCCCTGTCTCTTATACACATCTAGATGTGTATAAGAGACAGA	AAAATGAGCTGAAAAGAATGACATAGAGAAAAAAGAGTTAGATGAAGATTTATAGAATTTGAAGTGGGATGTTAGAGAAGTTTTAGTTTAGTATTTCTCAACTATAAAGCTACAGATATTTTAGGACACATAATGTTTTGCTGTGGAACGT	.
PANC_018_MP	29	18	18	42812483	43917692	1105209	18q12.3	18q12.3	RIT2	no_gene	NO	AAACCCTAAGGATATAAAATAAAGATATGCATTCTGTCTCTCAGAGAGAAAAGTTCCTAGGAGTAGAACACTTAAAATCAATCACTTTACTATATTACCATGTAAGAGAGGTACAGTAAAGAAATGGGGACATTCTAATGAGAGTTTGATA	GTATCAGCTAGAGAAGCTGTCTCTTATACACATCTAGATGTGTATAAGAGACAGTCCTTAATCTGCCTAAAGACAGATTGCCCAGAACGAGCACAATTGTCACGAAACCCCTCCGCAGGAACCTCATCAACTCAGATGGTTAGGAAAGGTT	.
PANC_018_MP	20	9	9	21907311	86336037	64428726	9p21.3	9q21.33	no_gene	TUT7	NO	TTTTTCTACCAGGACAGTAGTCTGGTACAGCACCTGCCATCATGCCCAGCTAATTTTTGTAGGTTTTTGTAGAGATGGGTTGTTGCCATGTTGGCTAGGCTGGTCTTGAACTCCTGAGCTCAAGCAATCTGCCCACCTCGGCCTGCCTTGG	CAGGTGGACTCCTGCACCTAAAAAAACCCTGGCACAAGTTGGATAAGTTGCCTTGCTCACTACCATCTTACTGCCTGAGATCTGCTTTTTCATGTGTCTTGATCTTCTCTACGTCGTCATCTGTCATTAACATGAGAATGCAGGAACAAGG	.
PANC_018_MP	19	9	9	2224295	2539340	315045	9p24.2	9p24.2	no_gene	VLDLR-AS1	NO	TACTCCCCCCAAACAAGACCCCAAGGAGTTTCATTTCTAAAACATATAGGCCTGTAGTCACTGTTACTCGGGAGGCTGAGGTAAGAGGATCGCTTGCACCCGGGAGTTTGCGGCTGCAGTGAGCCAAGGTGACCGCACTGCACACCCGCCA	TGACTCCAGTATCAAGCTAAAGACATGCCTTAAAGGATGAGGAGGAGCAGAAATCTTACCAGCAAGGCAAGAAAGAAGCCGTACGTGAACAGGTGGTAGTATGAGCAATACTTAATTCCTGTCTCTTATACACATCTAGATGTGTATAAGA	.
PANC_018_MP	4	8	8	127100281	128020933	920652	8q24.21	8q24.21	no_gene	PVT1	NO	TGCAGAATATGCCAGGTTCACCAATTTTAATCCCTATTCAGCCCAGGACTATGTACCATAAGATTACTGCTGTCTCTTATACACATCTAGATGTGTATAAGAGACAGCCCACATTCTGACCTAAGGAGCACTGAGGTAATTATATGTGTTG	TGGAGTTGAAAAGACCCCTAAGGAAGCTACCAAAACATCCCAGGGGGTCTGAAATAGGAAGCCAAGGCCCACATTGCAGTAGTACAAATCCACCAAGCGGTGACTATAGGCAGGTGGGGGAGATGAAGTGTTTGGAAGATGTTAGAACCTG	.
PANC_018_MP	22	16	16	5538420	7201824	1663404	16p13.3	16p13.3	no_gene	RBFOX1	NO	ATGCCTGATAACAAAAACTATCACAGAAGACTCTGCGAAAAATACAACTGCCTGTCCAACCTCAAGCCAGTGTTACCCTTGTTTATTGATCCTTGAAACATGTAATCCTCCTCATTTTTCGTCTAAAAGCCTTAGTCTTCTTTGACCTCCC	TTAATTGGCTTCCCAAACTTCTGCAAGTTCTGCCAGTGTTACCTCTGAAATAAATCCCTCGTACATCTCCTCTGCCATCTAAGTCTACCCCACCATCAATACTCCCTCTGATCGACAGTCTACAGTCACTGCCCAAACTGTCTCTTATACA	.
PANC_018_MP	27	2	2	57739456	60894676	3155220	2p16.1	2p16.1	no_gene	REL	NO	TAGCCTTAAAGATAAAAAAGAATGAGATTAAATTCTGACTACTAAGGAGAGACATTTCATCTTTCTTGATTTCAACAGGGCTGGAAAAATATCAAATTTGAAATAGGAAAATACACCAAGTATTCTCCCTGTCTCTTATACACATCTAGAT	ACTGTCCACCCCAAGAAAGGAAATCACAGTATACAAGAAGTTTACGTTTACTTTTAATAACAATAAAAATGTCTTCCTGCTAACTATCATAAGATGTGTCTACTAATAAAGAATGAAAGGGTAGTTCTAATGCAAATAGTAAAAATGTAAG	.
PANC_018_MP	3	18	18	42813011	43921006	1107995	18q12.3	18q12.3	RIT2	no_gene	NO	GATCCTAAAGTTAGGTTCATGTTAGTATCTAGTTCAGTCCACATGCAAGTGGCTTCATGGCAAAAGAAAGTACAGAAGAATAGAATTAGTTCTGTCTCTTATACACATCTAGATGTGTATAAGAGACAGGAGATGGGGTTTTCCCATGTTG	GACTGTAGGATTACAGATTAATATAAAAATAATTGTAATCCTGTTTATTAGCAACAAACAATTGCAAATTAAAATTTTGAAAAATATATGTACCATAAAAAAAGAACTATATTCATTAACCTGACAGAAATGTACAAGACCAGCACACTGT	.
PANC_018_MP	29	16	16	51809555	52520171	710616	16q12.1	16q12.1	no_gene	TOX3	NO	TTAACTTGTATATCCTGTTATATTGTGAGACTTAATATTTTAACATCTGCCTTGACGTCTTTGAGTCACATAAGGCCTCAAAGATATAATCATGAGTTTCCCCCCACTTTTGCTAGATATACCTGTCTCTTATACACATCTAGATGTGTAT	AAAATTTCCTGAAATAGTATTTCTAAATATATTTAAAAACTAGCATTGGTTGAACACCTTCAGTTTTCCAATAAAATTGTGTAATTTATTATGCTATAATTTTTCTTTAAAACTTTTATTTTAAAAGCCCAGGCTTGGCAGCCTGGCCAAG	.
PANC_018_MP	14	9	9	21955034	86336276	64381242	9p21.3	9q21.33	no_gene	TUT7	NO	ATGGGGATGTGTATGTGTGTGTGTTTGCCTGTGTGTGCACATCCCCAACTCAATACCTGTCTCTTATACACATCTAGATGTGTATAAGAGACAGGTACTCATATACACACACATCTTCCTCTGAAGAGTGAAGTGTCTGCTACCTATGTCA	TGGAAAGAGTTATTTATCAACTAAGGGTTGACTTTGTTCTCTTGCTCTTTTTTCTACCAGGACAGTAGTATGGTAGAGATACCCTCTCATGGCTCTGAATTCTCTCAGTACCACAGGCACGAAGAGAACTACATTTAGGTTACTAGGATAA	.
PANC_018_MP	12	1	4	84052583	109893438	NA	1p31.1	4q25	no_gene	no_gene	NO	TGATCTCATTGTTCAATTCCCACCTATGAGTGAGAATATGCGGTGTTTGGTTTTTTGTTCTTGCGATAGTTTACTGAGAATGATGGTTTCCAATTTCATCCATGCCCCTACAAAGGATATGAACTCATCATTTTTTATGGCTGCATAGTAT	AATCATGGCAGAAGGTGAAGGAGAAGCAGGTACAATTTTCACATGGCAGAGCAAGAGAGAGAGTGAAGGAGGAGGTGCTACATACTTTTAAACAACTAGATTTCATGAGAACTCACTCACTATCACGAGAACAGCAAGGTGGAAATCTGCC	.
PANC_018_MP	36	2	2	68871575	126872138	58000563	2p13.3	2q14.3	no_gene	no_gene	NO	AGATGGAGGCTAGTGTAAACTTGTGCACCAGAATTTGTTTCTATCTTGCAATCCCTATTTCTTTTAATGAGCATTTTGTAAACATTTCCACATTCTGACACTGGTTGAGAGATAGGACAATTTTCTCTTTGCAAAGGCTCTGCTTCTCTTC	GACAACATATATAAGGATGAAATATTCAACATTTGCCCTCTAAGACTAGGAACTAGGTAAAGATATTCATTCCTATCAAGTTTATACAGTACCTGTCTCTTATACACATCTAGATGTGTATAAGAGACAGATTCTACCATTTTTATTTTCA	.
PANC_018_MP	4	2	2	141012621	141310659	298038	2q22.1	2q22.1	LRP1B	LRP1B	NO	ATTGGAAATTATCTAGCAACAGAGTTTTTGAAGATATTTCAGCTAAAACAACGATCCTAAAGCAAACTATCTCATTCAAAAGCTTCAGTTTTTTCCCACTATATTAAAATTGCTTCAATGGAATACAAATGTAATTTTATAAAATAATGGA	CTGAAGGAAGAATAAAGAATAGGCTTTTAAATTTCATGAACAGAACCAATACACTTTGTTAAAGTGGCTTAAATAAAATAAGACGATGCAAATTAGAAAGAGATATATCAAAGATTCGTGAAATACATTGATGCCCATGATTGTGTAAAAG	.
PANC_018_MP	27	2	6	68882544	36150575	NA	2p13.3	6p21.31	no_gene	no_gene	NO	CACTTTGCTGCCTGGATAATAAGTATTGAAGTTGCTGTAAAGGAGACCCCCCAAAGATTGACAGCTTGTTGAGAACCCTGTGGACTGTCTCTTATACACATCTAGATGTGTATAAGAGACAGGTTTCCCTGTTCATCCCACATCTCGGGGC	AGAAACCCATATCCCATCCCACCTATTTTTAAAAATTGATGCCTAGGCCGAACACATCAGAAGTAATCAGTGGGCAACACTGGTTTAAAAAAAGAAAGGAGGGAAGGAAGGGAGAGGGGTGAGGGGGGAAAAAGAGAGGGAGAGAATTTCC	.
PANC_018_MP	22	2	6	77770402	43195331	NA	2p12	6p21.1	LOC101927967	CUL9	NO	AATATTAAAATATGTTTAGATTTCAATGATGACCAAATATGTAAATAAGACACTGGAACTTATTCGTCAAATTCCCGATAATATTAAATGTTACATGAGCAATTGGATGTTAAAGCACAACTTTTCAGCTGGGTGCAGTGGCTCACCCCTG	CTATACACCAAGTCTCCAAAACCTGTGTCTCCTGGCCTTAGCCAGCATCCAGCCCTTCTAGATAAGACTTCTTGGTTGTCTCACAGGCAGTGGTTGGCATCTGTCTCTTATACACATCTAGATGTGTATAAGAGACAGGTCCCTGTGCTAT	.
PANC_018_MP	11	2	6	127253413	33824459	NA	2q14.3	6p21.31	no_gene	no_gene	NO	CACACTTATATAATGCTACTTCTATCACAGATCAAGTTCTCAGTAATATTTTTCTAGGCTCTGTATTCCATTCCACTGGTATATTTTTCTGTTCCTGTGCCTACTGCACTGTTCTTATAAATTCTCTTTGATATTTTTGTTTCTTTATTCT	ACCCAGCCTCCTGGCCCTAAGCACGGAGAGCCGGAGAGCCGCTGCCTCATTCCCCTTCACGGCCCTTAGCCCCCCTGGCTCTACATATTTTAGCTGTTTTTTGGTTTATTGTCTATTTCTCCTGACTAGAATGTAAACTCTGTCAGGGTGA	.
PANC_018_MP	22	2	6	126877319	37430258	NA	2q14.3	6p21.2	no_gene	no_gene	NO	GCCCCTCACCATCCTCACCATGAACATTCTCCCACCAATGCAGTTTCATAAAACAAACACAAGAGAGAGTTTGAAGGCTGTCTCTTATACACATCTAGATGTGTATAAGAGACAGGGACAGAAGGAATGCCGCCTGTAGCATCTTACAATA	TCAGATAGTTGTTCCATGCATTCTGTCTAAGGTTTTAAATTACATTCAGTGGGAGAAACAGAATGAAATGTGCTGTTTCCATTTTGACAGGAATTGGAAATTTCTGTTTTTCTTTTTATTCTTGGGTATTTTATATATATATGTGTGTGTG	.
PANC_018_MP	31	2	9	91996674	5231032	NA	2p11.1	9p24.1	no_gene	no_gene	NO	AAATATTAACAACATCAAGTGTGTTATTATAATGTTATCTAGTTAAAAATCTCAAAAAGTTTTCATAATTACCATTTTAAAATATATAAATAGTTGACCTAATGTTAATTTTTATTGTCTGAGACCATGTCTGTTATTTCACTCTTTAAAT	TCCTGTAATACTATTTTTATGCTTACTAAAATAATGGTAATTTTTAATGTCCTTTGCTTAGATGAAATAAAAACAGAACTGACCTGTAAGCTCATTGGCTAGAAATTATCTTAGTTAACATTTGGCATATAAGCTTTTAATTGCGGGGGTC	.
PANC_018_MP	8	3	3	116736252	116804506	68254	3q13.31	3q13.31	no_gene	no_gene	NO	CATTTTCACATGGCTGGGGAGGCCTCAGGAAATTTACAATCATGACAGAAGGGGAAGCAAACACGTCCTTCTTCAAATGACAGCAGGAAGAAGAAGTGCAGAGCAAAGTGAGGGAAAAGCCCCTTACAAAACCATCAGATCTTGTGAGAAC	AGAAAAAACAAAACTTAAGTAGCATTTAAAATAGTATATTTAAAAATGTGTGGGGGCACAGATGAATTGTTACATAAAAATTATCGGTTTAAGTGCTCTTATCTGAAAACAAAAAAACACCTGTCTCTTATACACATCTAGATGTGTATAA	.
PANC_018_MP	7	3	16	117135489	47047508	NA	3q13.31	16q12.1	no_gene	no_gene	NO	AGTACAGATATGAACATAATCTAGCTGCTAACACTTACTTCCCATAATGTTCTAGAGTAAGATGTTGCTGGACAATGAGAGATATTACTTTCATTTATTAAGGTTTATCAAAAGTGATTCTAGTTATGACACCACCAGCCAGAGTTGTGCA	AGAATAACATAGGGGTCATAGGGTCTCAGGCCCCTTTCCACCCCTCTCTCCAAGAAGTGTCCCTGCAAACTCCTCAGCACCAGCCGCCACCATGGGAGAAATTCATTAGCAGATCTGGTTTTGCATAATTTAGTAGCTAGCATTCACAAAT	.
PANC_018_MP	3	4	11	78718798	3484269	NA	4q21.21	11p15.4	no_gene	no_gene	NO	TGGGAAGGCAGCCTTCCCTTGGTGTTTAATCATTGCAGGGACGCCTCTGTCATTATTCACCCATGTTTCAAAGGTGCCAGACCACGCAGGGACGCCTGCCTTGGTCCTTCACCCTTAGCAGCAAGTCCTGCTTTCCTGGGGAAGGGGCAAG	GCCTTTCTGTTTCCTTCCCCTCAGCAGTGAAAGACCCTGTCTCTTATACACATCTAGATGTGTATAAGAGACAGGGGTTGGGGTACTTGCCCCTTCCCCAGGAAAGCAGGACTTGCTGCTAAGGGTGAAGGACCAAGGCAGGCGTCCCTGC	.
PANC_018_MP	10	5	5	20459618	20520088	60470	5p14.3	5p14.3	CDH18	CDH18	NO	AATCACCATGAAATGGAAAAGAGCAGGGCTGCACTCCAGAGCACTTCTGTCGGACTAGCTCAGTCACCAAACTGTTGGCACAAACAGGAAATGAGACTGTCTCTTATACACATCTAGATGTGTATAAGAGACAGGACTTAGTCTGTGCATA	CCACGCCCAGCAGCAGATGTCCTTTTGAAAAGAGGGGATGACAGGGCATTAGGGTGTCTAAGAGCTCCCACTGAAGATTATCTGGGACTGAACATTGTTATATAAACAACTAGGACCAAGTAGAGGTAAGGAAAGCTGCCTGGTACAAGTT	.
PANC_018_MP	23	5	5	62489052	62535491	46439	5q12.1	5q12.1	IPO11	IPO11	NO	TTAAGTATAACACATTTCATGGTGTCAAAAATGGACACAAGTACAAAGGGAAAGTCTAAGTTTTATGATTATCATTAGAGCTGTCTCTTATACACATCTAGATGTGTATAAGAGACAGGCTTGGAACAGATTCTCCCCCTAGACCCTTCAG	TATCCTGAGATTTTTATCTTCTTTTGTAAAAAGATACTTAGATGACCGTTTTTGGGTTTTTTATGTCGTTTAGATTAGTAACTAGTAATAAGTTTATCATTTCCTGTCCCCTTCTTATCCTCATTTTTTACAACTGTCAAATCCTAAAGTT	.
PANC_018_MP	19	5	5	148484609	148552150	67541	5q32	5q32	HTR4	HTR4	NO	CAGAGAGAGTTAAATGCTTTCCATCAATCCTGGACAGCAACTTTCTCCCTAAAATGTTCTCTTCTTTCCAGTTGGAAGTCTATTCTTATTATAGCAGAATATGCAAGATTTCTTCCCTAAATAATGCAATCTAACTATTTCTGGGTTAGAC	CCAAAGGGAATGAGGAACCAGTCTGGCAGCAGTTGGAGAATGAGAAAGTCCCTCCATTCAGCTGAGAAGTATTTTTATAGGCAGATTGATAGATTGTTTATGACTGAAGTTCAGATGAAAAGAAATTCCAGATATGCTTATTTAAATCACC	.
PANC_018_MP	15	6	6	162065149	162128543	63394	6q26	6q26	PRKN	PRKN	NO	CTTCAGCCTTTGGACTCTTAGATTTACACCAGTGGTTTGCCAGGGGCTCTCAGGTCTTCAGCCACAGACTGAAGCCTGCACTGTTGGCTTCCCTACTTTTGAGGCTTTTGGACTCGGACTGTGCCACTACTGGCTTCTTTCTTCCTCAGCC	TATAGGAGAGAAAGCAAGTCCACATTATCTTTTCAGTAGTGCATTTATACTACAAGTATCCTGATAAGAAAAGTTGTCTTGGGCCCTGTTATTTTCTGAATGTATGTATACCTCCCAAAATTTATATATGGAAACCTAATCCCCAATGTGA	.
PANC_018_MP	18	8	8	113249606	113393329	143723	8q23.3	8q23.3	CSMD3	CSMD3	NO	AATATTTAAGGGTACAGGAAAATAATGTAACAATGTAACAGTTTTGGGAGCTCAGAGAATTCACTCAGGACATAAGGCAGTCGAATTTCTTTTTATGCTCTGTCCAACAAAAATATTATATGCCATATTCAAAACACGTACAACCAGATTT	AAAAACTGCACAGAAAATGAATTCTGAAGATATAAAAGTAACTTATTAGAAGGAAACAAATAAACATTTTTTAAAAACTTAACCCACTCTTTAGACTGAAAGAAGCACTTAACCTGAAAACAAAATGGAGCTGGAGAAGTCATGATGAACA	.
PANC_018_MP	6	8	8	127003683	127775349	771666	8q24.21	8q24.21	no_gene	no_gene	NO	GGTCAACAGGTATTCAGGGTCCAGTGATTTTCAGATAGCCTTTCTGTTGGCTCTTTCTTTCCTTCTTCCTCTTTCCTCCACTCCTGATGTTCATACTCTTCTTGCTTCTCCCTTTGACTACCCAAGATCCTCCTAGGGAACCTCCAGTGCC	AAAAAAAAGAAAAGAAAAAGAAAGTGGAGCCCCAAGTGACCTTAGTTCACACTCTTTTCTCAAGAATTGAAGGCTAGTGTGGAGTCAATAGTTTGCTGGAGGTGCTGGGAATGATTTTCTAGTCATTCCTAACAGTAAAAGTAGTAAAAAA	.
PANC_018_MP	3	8	8	128316373	129108432	792059	8q24.21	8q24.21	no_gene	no_gene	NO	AATTCCATTTCAATATACCAAAAGCTCAAATATATATCTATGCCACTCTGACTGCTTTTCTGAACCTCAGACTGGAATATCCAACCCCCTGCAAGATCTCTCCCTTAATGATTTCTAACTTCACTTGGTCAACACTGAATTCATCTTCCTG	TGCAATCCTGAGCTGTATCCATGGCAAATCAAGAAGCCAAAGAGAAGAGCAGCAAAAAGCGTTACCTAGAGATATGGCTGAAGACAAGGGCAAGAGCACTTCAAGAGGTAACTCAGTAAACAGAAGAGCAGTAGATCCACTTCTAAAGAAG	.
PANC_018_MP	13	9	9	9051281	9100965	49684	9p23	9p23	PTPRD	PTPRD	NO	GTAGAGATATGCAATATTCTGTATACTTTCACCTGAATAAATAGGTTGTACTGCATAATGAAACATTTCAGGCAATGCATGTTGGCCAATTTGAAAGTATCACATTTAATAAAATGGGCCTACTTTAAATAACCACCTTCAGGTTTAAAAA	TGTTGTGAAAGCAGATTTATTTTGTTAATTTTTATCATACCTGATCATTTGGAAAGAATAAAGAAGATAAAAATGTTTAAAAATCAGCACATACAAGATGTAAATATGAAATCTGAACCAATTGGCCAATGTAAAACAGAGAGAGAGAGTA	.
PANC_018_MP	12	9	9	21909139	69949526	48040387	9p21.3	9q21.12	no_gene	no_gene	NO	TTTAGCCTAAAAGGAGTAGGTCTGCTAGTGACAAATTATCTTAGTTTCCCTTTAACTGAGAATGTCTTAATTTTCCCTTCAGTTCTGAAGTATATTTTTACTGGGTATAGGATCTGTCTCTTATACACATCTAGATGTGTATAAGAGACAG	ATTGCAAGCATTATCATTTTCTTGCTCACACTGAACTAGTTTTTGGCCAAAAACAGCCACTTCGGGCTGGCTGTTTTGACATTTTTATATAGCCCCAGTGATCTCTGACAGCTTCCTCGCTCTCCAGTATGGCAAGATGCCTGGGCTCAGC	.
PANC_018_MP	8	9	9	22411539	86377882	63966343	9p21.3	9q21.33	no_gene	no_gene	NO	AGTCATGGTGGCTCATGCCTGTACTCCCAGCACTTTGGGAGGCTAAGGTGGGAGAATCACTCAAGTTTACGAGTTTGATACCAGCCTGAGCAATATAGGGAGACCTCATCTCTCTACATAAAAAAAGTTAGCTGGGCATGGTGCAACGTGC	TTCCTCAGGGATCTAGAACTAGAAATACCATTTGACCCAGCCATCCCATTACTGGGTATATACCCAAAGGATTATAAATCATGCTGCTATAAAGACACATGCACACATACGTTTATAGCAGCACTATTCACAATAGCAAAGACTTGGAACC	.
PANC_018_MP	3	11	11	79558934	80764560	1205626	11q14.1	11q14.1	no_gene	no_gene	NO	GCTAATTTATACATAAATTAATTGCTTGCCAATATTGAACTCAATGCATAACATGCATAATATCCAGCACCTAATAAAACTTATAGGACACGTAAACAAACAGGAAAATGTAACCCATAGCCAGGAGTCAAATCAATCAATAGGAACAGAC	AAGTTGCACTTTAAACAAGTACATGGGGATTGTTTAAATCAGATGTTCTATAGATAGTATTTTTTGGTAATACTGGTAGGATAGACTGAGCTTTGAAATTAAACAGGTGAAATTTAAATCCTTGCTTACCCATTGGCTTGGTAACACCTGC	.
PANC_018_MP	17	15	15	25310421	25423436	113015	15q11.2	15q11.2	SNHG14	UBE3A	NO	AGAACCATAGAAATTGAACTTGGATAAAGACTTTTAAAATGTCTTAAATATTTTCAAAGAGCTAAAGGAAAACAAAGAAAAAAACTAATGGAAATCAGACAAATTATGTGTAATAAAATGAGAATATCAACAAAAAGAAATTATAAAAAGG	TGCCAGTTTATGTTCTTCTTTTCCATGGGCCATGTTTTCCTGTTTCTTTGTATACTTTCTAATTTCCAAAACAGGCAAAGGGTCTCATAACATCATGAACTCTCAGAGTTAATTCCTAGTTCAGTTCTAAAGATTGAGAGAACACATCAGA	.
PANC_018_MP	24	16	16	7929129	8298515	369386	16p13.2	16p13.2	no_gene	no_gene	NO	CACTGATGCAGTTTGAATATATGTTCTCACCAAATCTCACGTGGAATTTTAATCCCCAGTGTTGCAGGTGGGGTCCAGTGGGAAGTGTTTGGGTCGTGGTGGCAGATCCCCCATAGCTTGGTGCTTTGCTCACCACAGTGAGTGAGTTCTC	AGTTGTGGTTGTGATACATAGAAAGACTTTTAAATTTTCCCTAAACAATGGAAGTACATGCTAAGTGCAATAGGGGTATGTAGAAAAGAGTGTTCAGATTTTAGGGAGATTTCCAGAAAAGGCCTCTTCATGCTGGAGATGGCTTTTTTTA	.
PANC_018_MP	22	16	16	26496336	26944912	448576	16p12.1	16p12.1	no_gene	no_gene	NO	CTCATCTGCATGTGGGATTGTGGGCAAGTTATGGATCTCTTGTGGCTTGGTTTCCTCCCTCATTCAATATGAACAAGAGCATTTGTTCAATGCCAGTGAGGGCTATTGTAAAGATTAAACGAAAAATGATGCAGCATTAGATGTTGGGCAA	AACTTAGTGTGGGAGAGGCTGTGTTGGTATAAATATGATCACAATGAGTTATCCAGACATGGGACCCTAGGCTAGTCACTAACCTTTCTGAGTCTTTGTATCCATGTCTGCAGAGGAGAAATAATCATACTATGTCAAAGGGTTGCTGAGA	.
PANC_018_MP	20	16	16	17791533	54373900	36582367	16p12.3	16q12.2	no_gene	no_gene	NO	CTAGACATTTATCATTTCCATTTTCTTTGTTTTTTGAGATGGAATCTCGCTCTGTTGCCCAGGCTGGAGTGCAATGGCATAATCTCGGCTCACTGCAACTTCCACCTCCCGGGTTCAAGCAGTTCTCCTGCCTTAGCCTCCCGAGTAGCTG	TATTAAGGGTAACGCGATCGGATGAGAAGGCGGCAAATGGGCAACCACAAAGCCCAGAGGAAGCAGCTGTGGAGACAAATAAGTGAAGGTCCCACCTCCCTGAAATGTACCCACAAGACAGAGCCACATCCTCTGCATTGTCCAAGGACTG	.
PANC_018_MP	34	16	16	17919406	54376325	36456919	16p12.3	16q12.2	no_gene	no_gene	NO	AGTGCATTCATTTTGAAAAACCAGTAGAAGAAAACATAAGGGGAAAACCCCATTGCATTGCTATGGGCAATGATTTTTTTTAATCGGACCCCAAAGACATAGGCAACAAAAGCAGAAATAGACAAAAGGGATTTCATCACACTGAAAAGCT	AATGCACTCATTTTGTATCAGGCCTTGTTCCAGGTTTTTACAGGTGTTAACTTAGTTAAACTTCACACCAACCCATGGAGGTAGGTTAGCATGACCTGTCTCTTATACACATCTAGATGTGTATAAGAGACAGCTGGTAAGTAGCCTGCTG	.
PANC_018_MP	13	16	16	47281558	47334979	53421	16q12.1	16q12.1	ITFG1	ITFG1	NO	CTAGGTTTACTGGCATGAGCCACTGCACCCAGTCATCTTAATGGGTTTTATAAAAGCATGACAACTTTGACTTAATTTAACAATTCCTTGAAAACCACACACTATCAAAATTCATTCAAAGTGAAATAGATCATAGGAACCATTGTATAAC	TCTATTTCACTTTGAATGAATTTTGATAGTGTGTGGTTTTCAAGGAATTGTTAAATTAAGTCAAAGTTGTCATGCTTTTATAAAACCCATTAAGATGACTGGGTGCAGTGGCTCATGCCAGTAAACCTAGCACTTTGGGAGGCCGAGGAGG	.
PANC_018_MP	18	16	16	47402185	47620385	218200	16q12.1	16q12.1	ITFG1	PHKB	NO	AGAACATCCAACAATATGAAACCTTTCCTATTTGTACTCTTGAATAAACATTTTTATATAACAATGCTTATTTATACTGTGGTACAAGTGAATTTTTAGATGTTGATAAGATTTATTTCATGACCTTCTAAAGGATAATCATCTTCCTGTC	TGTATTTTGATAGTTCCAATGCAGACATGACAATTAATTGAGGTGCCCAGTAGTTAATATAAATAAAAGATGCAAGATTGTACTCTATTGAGCATGGATCATGGTGGAAATTAAGCTATGGGAGCTGACAGTTCTTGCAATGCCAGGCTCC	.
PANC_018_MP	11	16	16	49306409	52011677	2705268	16q12.1	16q12.1	no_gene	no_gene	NO	ATTTCTGCCAGGCAGAAAGCAAGGAAGCTATCAAAGACAATTAGGGCCATGTCAAAAGTAGTCCAGAGCTGACTCTGTCTCTTATACACATCTAGATGTGTATAAGAGACAGGTATTATTTGGCCGCCACTATTGCCAAGCCTTATGTGAC	AAGCAAATGCTGAGAGATTTTGTCACCACCAGGCCTGACCTAAAAGAGCTCCTGAAGGAAGCACTAAATATGGAAAGGAAAAGCCAGTACCAGCCACTGGAAAAACATGCCGAGTTGTAAAGACCATCGAGGTTAGGAAGAAACTGCATCA	.
PANC_018_MP	22	16	16	48758946	52959303	4200357	16q12.1	16q12.2	no_gene	no_gene	NO	AATCCTTAGTTTTATCATATATTCAAAGCCTTTGCCATATAAGATAACACTTACAGGTTCCAGGTGCCTGGTGTGCCATTTGTAAGACCATTGGAAAATTGCAGTATTTGGGTGGCAGTGACAGACCGCCTCCTCAAGTTGGTCCCTGACC	TGTTTGAGACCAGCCTGGCCAACACAGTGAAATGCTGTGGGAGGATTTCTTGAGCCCAGGAGGTGGAGTGGCACTGAGATTGCATGACTGCATTCCAGCCTTGGGGACAGAGCCAGACCTGTCTCTTATACACATCTAGATGTGTATAAGA	.
PANC_018_MP	22	16	16	49346852	60288628	10941776	16q12.1	16q21	no_gene	no_gene	NO	CTTGATCATCAAATGGTATTTGCAACATTTTATGTTGACCGGCACTGAACTGGGCTTCTTGCACACTCCATGGTAGAACGTCAGAGGAAATTTTTTTCAAGCAAGAGCTGTTAGATCATGAGATTCCCCAGAAAGATACAGATACAGGTAT	TACCCCATACCTCAAAAACACTAGAGGGTAGAACTGAAAGACAGTATTTTTATCACTTTGGAAAATGCTATTATACACTTGTACACATTTTAATTTGAAGGGGTTGGCCTTTGGAATTGGAAAGATTTTGCCAGATGTCCAGCCACATAAC	.
PANC_018_MP	20	17	17	11141951	12275960	1134009	17p12	17p12	no_gene	no_gene	NO	ATATAAGAACAGACATCAAGTCTTCCTTTGTCTTCTTGAAGCAGTAGAATGGCAACAGAGTATGTCTTTCAAAATACTAAATCTGGGTGTGGTGGCTCACACCTGTAATCTCAGCACTTTGGGAGGCTGAAGCAGGTGGATCACCTGAGGT	TACAGAACAGTTATGTTTACTGACTACAAAGACCACATAATTGATATTGTACTGAATATATTCTTTGACTACCATACATTAAAATAGGAAACCATTTTTTAAAAGTAATCAATAAAAAACCCCTATTCTTTTAATAGGTACATTTCCAAGA	.
PANC_018_MP	14	17	17	53554559	53732580	178021	17q22	17q22	no_gene	no_gene	NO	AGAAGCAAAAGAACTTAATTAATTTATAAAGAAAAAAGTTGAGACCTTTTTTTTTTCTCTCCCTATATAACAATGCTTCTAAAAGTTGTGGGCTGTGCAGCATAGCTATGGATATTTTGCAAATAAATGTCTACTTCTGCCTCTAATAAAT	ATACCTTGTGTTTTGTATTCTATTAGTTCCAAGTAATGTATTCTACCTCATTTTCAAGGACTCACTGTCAATTAAAAATAAAACAAAACAAAATAAAAAATAAAGAGAATGTTATTAGTTTTGAAACCCTAAGTGGTAAACACAGATTATC	.
PANC_018_MP	21	18	18	43910282	43962017	51735	18q12.3	18q12.3	no_gene	no_gene	NO	TTTGTATGCCTTATTTCATTGAGCAGTGGTTAGAATTTCTCCTTGAAGAGGTCCTTCACATCCCTTGTAAGTTGGATTCCTAGGTATTTTATTCTCTTTGAAGCAATTGTGAATGGAAGTTCACTCATGATTTGGCTCTCCGTTTGTCTAT	CTTCAAGGAGAAATTCTAACCACTGCTCAATGAAATAAGGCATACAAACATTCAGACCATAACAGGTTGCAAGGAACTGGACATATTCAAAAAGACTCAAGTACAAAGTTGCTTAATTAAAGATTTCAGGAGGTAATCCTGTGAACAATCA	.

## Sheet: Supplemental Table 4
Supplemental Table 4: RNAseq Fusion Genes RPKM expression levels in each sample
	Gene	PA007	PA015	PA016	PA017	Average	Median
Tumor %		0.43	0.11	0.58	0.74
5'Gene	ARID1A	11.313	12.0346	12.9212	18.0012	13.5675	12.4779
3'Gene	AGO4	6.64447	3.6427	2.26798	2.72261	3.81944	3.18266
5'Gene	TJP2	58.3844	28.2359	43.0316	33.1519	40.701	38.0918
3'Gene	PIP5K1B	9.65688	5.58617	6.52794	16.1074	9.4696	8.09241
5'Gene	TACC1	4.95362	17.0621	2.69805	1.07852	6.44808	3.82583
3'Gene	ADAM9	410.313	216.768	124.837	148.941	225.215	182.854
5'Gene	MSH3	23.6251	15.5644	6.99945	12.159	14.587	13.8617
3'Gene	ATG10	2.02354	1.43669	0.776631	1.41034	1.4118	1.42352
5'Gene	CNOT6L	3.86739	4.09553	2.96266	3.57954	3.62628	3.72347
3'Gene	ADCY5	0.160201	1.11121	0.0545509	0.980566	0.576632	0.570383
Unvalidated Fusions
5'Gene	CTBP2	2.35723	2.85211	4.93912	8.17401	4.58062	3.89562
3'Gene	ADD3	16.8972	26.2304	17.7402	20.0895	20.2393	18.9148
5'Gene	APCDD1	0.818972	2.07473	0.158705	0.347003	0.849854	0.582988
3'Gene	THOC1	5.00989	13.5162	3.93221	6.92246	7.34519	5.96618
5'Gene	NELL2	0.404533	1.1387	1.70393	1.7857	1.25822	1.42132
3'Gene	ARHGDIB	14.947	24.6432	23.491	19.0103	20.5229	21.2506
5'Gene	SH3GL3	0.00426867	0	0.67523	0.0191605	0.174665	0.0117146
3'Gene	IL1RAP	6.21897	1.58341	3.51251	0.986996	3.07547	2.54796
		Bolded RPKM expression values are for fusions present in specific case.

## Sheet: Supplemental Table 5
Supplemental Table 5: Common PDAC hits in potentially relevant clinical genes.
Gene List	MPseq PDAC cases (Ref 9,25)	% PDAC cases in TCGA Firehouse Legacy (N=149)	% PDAC cases TCGA PanCancer (N=175)
ADAM9	No	4	3
AGO4	No	0	0.6
AMIGO2	No	0.7	1.1
ANKS1A	No	2.7	1.7
ARHGDIB	No	2.7	2.9
ARID1A	Yes	7	7
ATG10	Yes	0.7	0.6
CACNA1B	No	6	5
CACNA1G	No	5	5
CDH10	Yes	3	2.9
CDH4	Yes	2.7	2.3
CLTCL1	No	2.7	1.7
CNTN1	No	5	3
CRLF2	Yes	1.3	0.6
DAXX	Yes	2	2.3
DGCR8	No	1.3	0.6
FAT1	Yes	3	2.9
GATA6	Yes	17	15
KCNMA1	No	4	2.3
KRAS	Yes	91	67
LRP1B	Yes	6	4
MAP3K13	No	2	2.3
MAP4K1	No	9	7
MAPK1	No	0.7	0.6
MAPT	No	4	4
MORC2	No	0.7	0
MSH2	Yes	0.7	0.6
NLK	No	2	1.7
NPAS3	Yes	2	1.7
PAK4	Yes	9	8
PIP5K1B	No	1.3	1.1
RASA1	No	1.3	1.7
REL	No	0.7	0.6
RET	No	3	1.1
SH3GL3	Yes	3	2.3
SND1	Yes	1.3	0.6
SSH1	No	1.3	0.6
TERT	No	2	2.3
THOC1	No	3	2.9
YES1	Yes	2.7	2.9

## Sheet: Supplemental Table 6
Supplemental Table 6: RNAseq Transcripts
Case	Call	Number of Associates RNAseq	Chromosome A	Chromosome B	Position A	Position B	Span	Locus A	Locus B	Gene A	Gene B	MPseq Support	MPseq Prediction	MPseq Gene A	MPseq Gene B	MPseq Position A	MPseq Position B
PANC_007_RNA	Predicted Fusion	27	9	9	68917656	69174385	256729	9q21.11	9q21.11	PIP5K1B	TJP2	27	fusion TJP2->PIP5K1B	PIP5K1B	TJP2	68897832	69178244
	Predicted Fusion	5	1	1	26707701	35822995	9115294	1p36.11	1p34.3	ARID1A	AGO4	9	fusion ARID1A->AGO4	ARID1A	AGO4	26708860	35820362
	Novel-Readthrough	1	6	6	87501236	101302379	13801143	6q15	6q16.3	SLC35A1	no_gene	8	truncation	SLC35A1	no_gene	87482084	101321635
	Novel-Readthrough	1	9	9	21965490	27220177	5254687	9p21.3	9p21.2	no_gene	TEK	19	truncation	no_gene	TEK	21965386	27217799
	Novel-Readthrough	1	10	10	43845389	110417616	66572227	10q11.21	10q25.2	LINC00619	no_gene	7	truncation	LINC00619	no_gene	43846166	110418412
PANC_015_RNA	Predicted Fusion	31	8	8	38825321	39019974	194653	8p11.22	8p11.22	TACC1	ADAM9	4	fusion TACC1->ADAM9	TACC1	ADAM9	38824942	39020539
	Novel-Readthrough	1	5	5	51015426	109690413	58674987	5q11.1	5q21.3	no_gene	MAN2A1	4	truncation	no_gene	MAN2A1	51088738	109699804
PANC_016_RNA	Predicted Fusion	2	5	5	80678932	81953843	1274911	5q14.1	5q14.1	MSH3	ATG10	22	truncation	MSH3	ATG10	80712150	81942335
	Novel-Readthrough	1	2	2	237557911	238182137	624226	2q37.3	2q37.3	no_gene	ILKAP	24	truncation	no_gene	ILKAP	237561959	238181775
	Novel-Readthrough	2	2	5	113694258	141572027	NA	2q14.1	5q31.3	no_gene	DIAPH1	24	truncation	no_gene	DIAPH1	113695518	141564754
	Novel-Readthrough	3	16	16	48679007	88733383	40054376	16q12.1	16q24.3	no_gene	PIEZO1	24	truncation	no_gene	PIEZO1	48678496	88733684
PANC_017_RNA	Predicted Fusion	5	3	4	123354989	77773160	NA	3q21.1	4q21.1	ADCY5	CNOT6L	19	fusion CNOT6L->ADCY5	ADCY5	CNOT6L	123359104	77768610
	Novel-Readthrough	1	3	3	60536860	61315433	778573	3p14.2	3p14.2	FHIT	no_gene	13	truncation	FHIT	no_gene	60906316	61394862
	Novel-Readthrough	1	3	3	138131225	138217660	86435	3q22.3	3q22.3	A4GNT	ARMC8	33	truncation	A4GNT	ARMC8	138130736	138217583
	Novel-Readthrough	1	3	3	175755212	176469785	714573	3q26.31	3q26.32	NAALADL2	no_gene	27	truncation	NAALADL2	no_gene	175773246	176402620
	Novel-Readthrough	8	4	4	180253375	186706687	6453312	4q34.3	4q35.2	no_gene	FAT1	29	truncation	no_gene	FAT1	180269631	186674511
	Novel-Readthrough	22	4	11	34091198	61321671	NA	4p15.1	11q12.2	no_gene	DDB1	51	truncation	no_gene	DDB1	34076925	61316769
